# Supplementary material for: Intraindividual epigenetic heterogeneity underlying phenotypic subtypes of advanced prostate cancer
Source: Nat Commun. 2025 Jul 1;16:5543. doi: 10.1038/s41467-025-60654-z (PMC12219151; doi:10.1038/s41467-025-60654-z)
Supplement: Supplementary file 4 — Source Data [file 41467_2025_60654_MOESM4_ESM.xlsx]

## Sheet: Fig. 1a
Sample	Autopsy/Biopsy	Pathology	Anatomical site	RRBS/eRRBS	ChIP-seq/CUT&Tag (H3K27ac)	ChIP-seq/CUT&Tag (H3K27me3)
CA0046_Z1	Autopsy	NE	Liver	eRRBS
CA0046_Z2	Autopsy	NE	LN	eRRBS
CA0046_Z3	Autopsy	NE	Prostate	eRRBS
CA0090_Z1	Autopsy	NE	Brain	RRBS
CA0090_Z2	Autopsy	NE	Brain	RRBS
CA0090_Z3	Autopsy	NE	Liver	RRBS
CA0090_Z4	Autopsy	NE	Liver	RRBS
CA0090_Z5	Autopsy	NE	Bone	RRBS
CA0090_Z6	Autopsy	NE	LN	RRBS
DFCI16_Z1	Autopsy	AC	Liver	RRBS
DFCI19_Z1	Autopsy	AC	Liver	RRBS
DFCI20_Z1	Autopsy	AC	Other	RRBS
DFCI20_Z2	Autopsy	AC	Lung	RRBS
DFCI20_Z3	Autopsy	AC	LN	RRBS
DFCI23_Z1	Autopsy	NE	Other	RRBS
DFCI23_Z2	Autopsy	NE	Lung	RRBS
DFCI23_Z3	Autopsy	NE	Liver	RRBS	CUT&Tag	CUT&Tag
DFCI24_Z1	Autopsy	NE	Prostate	RRBS
DFCI24_Z2	Autopsy	NE	LN	RRBS	CUT&Tag	CUT&Tag
DFCI24_Z3	Autopsy	NE	LN	RRBS	CUT&Tag
DFCI46_Z1	Autopsy	NE	LN	RRBS
DFCI46_Z2	Autopsy	NE	Bone	RRBS
DFCI46_Z3	Autopsy	NE	Liver	RRBS
DFCI46_Z4	Autopsy	NE	Prostate	RRBS
DFCI46_Z5	Autopsy	NE	LN	RRBS
DFCI53_Z1	Autopsy	AC	Lung	RRBS
DFCI53_Z2	Autopsy	AC	Liver	RRBS
DFCI53_Z3	Autopsy	AC	Bone	RRBS
WCM0_1	Autopsy	NE	Liver	eRRBS
WCM0_2	Autopsy	NE	LN	eRRBS	ChIP-seq	ChIP-seq
WCM0_3	Autopsy	NE	LN	eRRBS	ChIP-seq	ChIP-seq
WCM0_4	Autopsy	NE	Other	eRRBS	ChIP-seq	ChIP-seq
WCM0_LM1A	Autopsy	NE	Liver	eRRBS
WCM0_PM2	Autopsy	NE	Other	eRRBS
WCM1024_Z1	Biopsy	AC	Brain	RRBS
WCM1070_Z4	Autopsy	AC	LN	RRBS	CUT&Tag	CUT&Tag
WCM1070_Z5	Autopsy	AC	LN	RRBS	CUT&Tag	CUT&Tag
WCM1070_Z6	Autopsy	AC	Liver	RRBS	CUT&Tag	CUT&Tag
WCM1070_Z7	Autopsy	AC	LN	RRBS	CUT&Tag	CUT&Tag
WCM1070_Z8	Autopsy	AC	Bone	RRBS	CUT&Tag	CUT&Tag
WCM1089_Z1	Autopsy	AC	Liver	RRBS
WCM1089_Z2	Autopsy	AC	Liver	RRBS
WCM1089_Z3	Autopsy	AC	Liver	RRBS
WCM12_Z13	Biopsy	NE	Brain	eRRBS	ChIP-seq	ChIP-seq
WCM1358_Z1	Biopsy	AC	Brain	RRBS
WCM1358_Z2	Autopsy	AC	Liver	RRBS	CUT&Tag	CUT&Tag
WCM1358_Z3	Autopsy	AC	LN	RRBS	CUT&Tag	CUT&Tag
WCM1358_Z4	Autopsy	AC	LN	RRBS
WCM159_1	Autopsy	AC	Other	eRRBS	ChIP-seq	ChIP-seq
WCM159_2	Autopsy	AC	Lung	eRRBS	ChIP-seq	ChIP-seq
WCM159_3	Autopsy	AC	LN	eRRBS
WCM159_Z6	Autopsy	AC	LN	eRRBS	ChIP-seq	ChIP-seq
WCM191_Z8	Biopsy	AC	Brain	RRBS
WCM2086_Z1	Biopsy	AC	Brain	RRBS
WCM2343_Z1	Biopsy	AC	Bone	RRBS
WCM2524_Z1	Biopsy	AC	Other	RRBS
WCM2549_Z1	Autopsy	NE	Prostate	RRBS	CUT&Tag	CUT&Tag
WCM2549_Z2	Autopsy	NE	Prostate	RRBS	CUT&Tag	CUT&Tag
WCM2549_Z3	Autopsy	NE	LN	RRBS	CUT&Tag	CUT&Tag
WCM2549_Z4	Autopsy	NE	Other	RRBS	CUT&Tag	CUT&Tag
WCM2549_Z5	Autopsy	NE	Liver	RRBS	CUT&Tag	CUT&Tag
WCM2549_Z6	Autopsy	NE	Liver	RRBS	CUT&Tag	CUT&Tag
WCM258_Z2	Biopsy	AC	LN	RRBS
WCM2596_Z1	Biopsy	AC	Brain	RRBS
WCM2698_Z1	Biopsy	AC	Prostate	RRBS
WCM2738_Z1	Biopsy	AC	Prostate	RRBS
WCM2848_X1	Biopsy	AC	Prostate	RRBS		CUT&Tag
WCM2939_Z2	Autopsy	AC	LN	RRBS
WCM2939_Z3	Autopsy	AC	LN	RRBS
WCM2939_Z4	Autopsy	AC	LN	RRBS
WCM2939_Z6	Autopsy	AC	LN	RRBS
WCM3574_Z1	Autopsy	AC	Other	RRBS
WCM3574_Z2	Autopsy	AC	Other	RRBS
WCM3574_Z3	Autopsy	AC	Other	RRBS
WCM3574_Z4	Autopsy	AC	Other	RRBS
WCM3672_Z1	Autopsy	AC	Liver	RRBS
WCM3672_Z2	Autopsy	AC	Lung	RRBS
WCM493_Z1	Biopsy	AC	Brain	RRBS	CUT&Tag	CUT&Tag
WCM59_Z2	Biopsy	AC	Liver	eRRBS
WCM63_Z11	Autopsy	AC	LN	RRBS	CUT&Tag	CUT&Tag
WCM63_Z3	Autopsy	AC	Liver	RRBS	CUT&Tag	CUT&Tag
WCM63_Z4	Autopsy	AC	Liver	RRBS	CUT&Tag	CUT&Tag
WCM63_Z5	Autopsy	AC	Liver	RRBS	CUT&Tag	CUT&Tag
WCM63_Z6	Autopsy	AC	Lung	RRBS	CUT&Tag	CUT&Tag
WCM63_Z7	Autopsy	AC	Other	RRBS	CUT&Tag	CUT&Tag
WCM63_Z8	Autopsy	AC	Lung	RRBS	CUT&Tag	CUT&Tag
WCM63_Z9	Autopsy	AC	Lung	RRBS	CUT&Tag	CUT&Tag
WCM677_1	Biopsy	NE	Bone	eRRBS	ChIP-seq	ChIP-seq
WCM677_2	Autopsy	NE	Other	eRRBS
WCM677_3	Autopsy	NE	Liver	eRRBS	ChIP-seq	ChIP-seq
WCM677_4	Autopsy	NE	LN	eRRBS
WCM677_5	Autopsy	NE	Lung	eRRBS
WCM90_1	Autopsy	AC	LN	eRRBS
WCM90_2	Autopsy	AC	LN	eRRBS
WCM90_3	Autopsy	AC	Bone	eRRBS
WCM90_Z1	Autopsy	AC	Liver	eRRBS
WCM90_Z21	Autopsy	AC	Liver	eRRBS	ChIP-seq	ChIP-seq
WCM929_Z1	Biopsy	AC	Other	RRBS
Abbreviations: AC, adenocarcinoma; NE, neuroendocrine carcinoma; LN, lymph node

## Sheet: Fig. 1b
sample	CA0046_Z1	CA0046_Z2	CA0046_Z3	CA0090_Z1	CA0090_Z2	CA0090_Z3	CA0090_Z4	CA0090_Z5	CA0090_Z6	DFCI20_Z1	DFCI20_Z2	DFCI20_Z3	DFCI23_Z1	DFCI23_Z2	DFCI23_Z3	DFCI24_Z1	DFCI24_Z2	DFCI24_Z3	DFCI46_Z1	DFCI46_Z2	DFCI46_Z3	DFCI46_Z4	DFCI46_Z5	DFCI53_Z1	DFCI53_Z2	DFCI53_Z3	WCM0_1	WCM0_2	WCM0_3	WCM0_4	WCM0_LM1A	WCM0_PM2	WCM1070_Z4	WCM1070_Z5	WCM1070_Z6	WCM1070_Z7	WCM1070_Z8	WCM1089_Z1	WCM1089_Z2	WCM1089_Z3	WCM1358_Z1	WCM1358_Z2	WCM1358_Z3	WCM1358_Z4	WCM159_1	WCM159_2	WCM159_3	WCM159_Z6	WCM2549_Z1
CA0046_Z1	1	0.64036	0.493798	0.00866815	-0.0607571	-0.0126023	0.020102	0.610589	-0.0426621	0.0759143	0.0693724	0.06449	0.13595	0.364484	0.148945	0.174131	0.496183	0.238695	-0.0694187	0.152515	-0.0305851	0.123044	-0.0293746	0.177592	0.100898	0.124469	0.271536	0.265665	0.336993	0.266571	0.28804	0.270241	-0.181647	-0.14375	-0.0333075	-0.162956	-0.18217	-0.098227	-0.0533504	-0.0383313	0.149224	0.102022	0.248135	0.270729	0.227995	0.427975	0.149198	0.267803	-0.272197
CA0046_Z2	0.64036	1	0.873383	0.0848278	0.0389838	0.051103	0.0601547	0.266197	0.0371606	-0.0376117	-0.0347842	-0.0395473	0.164915	0.206102	0.174918	0.181632	0.252733	0.0880269	0.0721847	0.192025	0.120949	0.182806	0.0803051	0.0691826	0.147038	0.166504	0.396347	0.397788	0.417251	0.407495	0.40683	0.4024	-0.239713	-0.228403	-0.166987	-0.239549	-0.253144	-0.279287	-0.258785	-0.231154	0.0042543	-0.0153899	0.051034	0.063413	0.0655601	0.208114	0.0323976	0.10228	-0.104324
CA0046_Z3	0.493798	0.873383	1	0.104098	0.0746973	0.0787363	0.0729885	0.132164	0.0672256	-0.0613312	-0.0583208	-0.0605445	0.13235	0.121882	0.145756	0.14707	0.139736	0.0284429	0.0959573	0.173173	0.136443	0.167939	0.0989184	0.0537313	0.155978	0.16971	0.357708	0.355124	0.358495	0.36648	0.363261	0.361636	-0.199455	-0.198671	-0.150913	-0.204722	-0.21321	-0.284831	-0.271836	-0.24869	-0.0501872	-0.0532411	-0.0216584	-0.0145642	0.00316836	0.0999355	-0.0204949	0.0245912	-0.0432794
CA0090_Z1	0.00866815	0.0848278	0.104098	1	0.88764	0.901425	0.885219	0.169552	0.912858	0.0546599	0.0660822	0.0549087	0.236126	0.20705	0.244931	0.292913	0.228202	0.173357	0.181547	0.2394	0.244441	0.232585	0.205261	0.061977	0.206308	0.198081	0.122846	0.120025	0.133469	0.120263	0.125353	0.120225	-0.0528624	-0.0637015	-0.045871	-0.0683114	-0.0579738	-0.0699514	-0.0599475	-0.0941937	0.0474425	0.0598267	0.0794577	0.0728294	-0.247404	-0.193009	-0.230076	-0.223073	0.0467963
CA0090_Z2	-0.0607571	0.0389838	0.0746973	0.88764	1	0.929094	0.921775	0.0854603	0.951847	0.0841349	0.0950477	0.0860356	0.232488	0.175436	0.235086	0.292935	0.181858	0.169884	0.160373	0.203453	0.231442	0.1964	0.176788	0.035364	0.19313	0.183327	0.0739625	0.0734409	0.0804402	0.0731951	0.0763334	0.0726089	-0.0212148	-0.0346508	-0.0253339	-0.0325512	-0.0233929	-0.0840845	-0.0780677	-0.0912485	0.0266848	0.0509111	0.0513741	0.0428719	-0.265326	-0.222265	-0.238726	-0.243739	0.0583577
CA0090_Z3	-0.0126023	0.051103	0.0787363	0.901425	0.929094	1	0.936305	0.139259	0.949684	0.0685295	0.0764748	0.0685161	0.226239	0.196105	0.238007	0.30747	0.226145	0.189201	0.168556	0.220305	0.226825	0.207228	0.189237	0.0676963	0.201522	0.190434	0.0978366	0.0974596	0.111097	0.0971079	0.099903	0.0967908	-0.0336001	-0.0415536	-0.0208263	-0.043605	-0.0330303	-0.0495648	-0.0464712	-0.0765857	0.0505152	0.0652856	0.0753676	0.066452	-0.243261	-0.194352	-0.222708	-0.222141	0.0575343
CA0090_Z4	0.020102	0.0601547	0.0729885	0.885219	0.921775	0.936305	1	0.176238	0.948494	0.114684	0.124806	0.113619	0.255305	0.234566	0.263244	0.322042	0.260469	0.219148	0.178731	0.23908	0.237658	0.225514	0.203812	0.0767673	0.193999	0.193909	0.0982256	0.0986936	0.117118	0.0974227	0.101996	0.0973765	-0.0213327	-0.0277437	-0.00434508	-0.030682	-0.0221989	-0.0438892	-0.0368144	-0.0606512	0.0894241	0.0961763	0.114544	0.103487	-0.231574	-0.172241	-0.21448	-0.207378	0.0293814
CA0090_Z5	0.610589	0.266197	0.132164	0.169552	0.0854603	0.139259	0.176238	1	0.115287	0.221537	0.212825	0.196519	0.237869	0.551957	0.262553	0.292626	0.752508	0.402364	0.0343252	0.294722	0.0576176	0.248464	0.0914836	0.213562	0.100124	0.135623	0.109637	0.0953665	0.202604	0.0979046	0.121455	0.105979	-0.134251	-0.078017	0.0197159	-0.100432	-0.122386	0.0292158	0.080478	0.110858	0.262326	0.196219	0.399859	0.429164	0.124477	0.319886	0.040569	0.166074	-0.191224
CA0090_Z6	-0.0426621	0.0371606	0.0672256	0.912858	0.951847	0.949684	0.948494	0.115287	1	0.0829664	0.0922014	0.0848071	0.232763	0.184512	0.234832	0.289856	0.198595	0.17361	0.164858	0.212592	0.231932	0.206752	0.185337	0.0514094	0.19117	0.182207	0.0861269	0.0843925	0.0941779	0.0839904	0.0882736	0.0836157	-0.00994505	-0.0214193	-0.00820937	-0.0213863	-0.0105317	-0.061044	-0.0563782	-0.0811379	0.0465536	0.0647875	0.069544	0.0602135	-0.250772	-0.207609	-0.2273	-0.229604	0.040181
DFCI20_Z1	0.0759143	-0.0376117	-0.0613312	0.0546599	0.0841349	0.0685295	0.114684	0.221537	0.0829664	1	0.971094	0.979368	0.23997	0.309864	0.2429	0.290044	0.285474	0.397501	0.02614	0.0712154	0.0533036	0.080648	0.0611815	0.155935	0.004062	0.0163346	-0.137416	-0.129732	-0.0965944	-0.147288	-0.134106	-0.137035	0.119481	0.126103	0.104843	0.120333	0.133826	0.0641724	0.0910845	0.126394	0.311798	0.306327	0.329937	0.336306	0.0316337	0.0486942	0.00197599	0.0213396	-0.282839
DFCI20_Z2	0.0693724	-0.0347842	-0.0583208	0.0660822	0.0950477	0.0764748	0.124806	0.212825	0.0922014	0.971094	1	0.971262	0.24171	0.30198	0.244686	0.293098	0.282416	0.397936	0.0267945	0.0762665	0.0573981	0.0852499	0.0625548	0.145515	0.000995514	0.0157439	-0.144114	-0.135824	-0.103927	-0.153511	-0.14001	-0.142928	0.12037	0.126397	0.104227	0.121874	0.135496	0.0493495	0.0737475	0.111759	0.309647	0.304023	0.325825	0.332435	0.0214078	0.0395385	-0.00417708	0.0134009	-0.280989
DFCI20_Z3	0.06449	-0.0395473	-0.0605445	0.0549087	0.0860356	0.0685161	0.113619	0.196519	0.0848071	0.979368	0.971262	1	0.23303	0.290456	0.23509	0.283997	0.266221	0.389596	0.0148994	0.0565809	0.0453822	0.067272	0.0509152	0.141897	-0.00482629	0.00792206	-0.143807	-0.135815	-0.104834	-0.153041	-0.140305	-0.142935	0.122772	0.126886	0.104657	0.123758	0.137231	0.0531208	0.076634	0.115264	0.300447	0.299329	0.314778	0.322068	0.0256804	0.0385408	-0.00247579	0.0146716	-0.283176
DFCI23_Z1	0.13595	0.164915	0.13235	0.236126	0.232488	0.226239	0.255305	0.237869	0.232763	0.23997	0.24171	0.23303	1	0.829299	0.936965	0.455206	0.420996	0.347232	0.184204	0.273043	0.242882	0.262639	0.198285	0.0852542	0.126041	0.169879	0.110341	0.107897	0.115902	0.103752	0.11747	0.0955864	-0.0967141	-0.0998335	-0.0795478	-0.102183	-0.115152	-0.0798779	-0.0570171	-0.0386483	0.160876	0.108203	0.176794	0.195891	-0.110905	-0.0332151	-0.117923	-0.0869408	-0.0396584
DFCI23_Z2	0.364484	0.206102	0.121882	0.20705	0.175436	0.196105	0.234566	0.551957	0.184512	0.309864	0.30198	0.290456	0.829299	1	0.850638	0.489466	0.661238	0.490058	0.147951	0.319962	0.1941	0.294365	0.18035	0.18651	0.146588	0.186661	0.0852586	0.0831568	0.141481	0.0784628	0.094064	0.0765567	-0.102949	-0.078436	-0.0182768	-0.084247	-0.10299	0.0127768	0.0540208	0.0710029	0.288679	0.214028	0.353475	0.378971	-0.00147574	0.137684	-0.0425062	0.0359957	-0.146148
DFCI23_Z3	0.148945	0.174918	0.145756	0.244931	0.235086	0.238007	0.263244	0.262553	0.234832	0.2429	0.244686	0.23509	0.936965	0.850638	1	0.459178	0.440674	0.357133	0.20318	0.278199	0.241732	0.268659	0.2169	0.0999413	0.140605	0.17497	0.122963	0.121627	0.131985	0.117905	0.129082	0.112645	-0.104546	-0.106647	-0.0807587	-0.109489	-0.119759	-0.077132	-0.0526794	-0.0389727	0.150309	0.103117	0.17845	0.195215	-0.112732	-0.034606	-0.120931	-0.0875224	-0.0364146
DFCI24_Z1	0.174131	0.181632	0.14707	0.292913	0.292935	0.30747	0.322042	0.292626	0.289856	0.290044	0.293098	0.283997	0.455206	0.489466	0.459178	1	0.691065	0.778092	0.106201	0.214736	0.150082	0.194571	0.124303	0.170857	0.233683	0.238332	0.0578359	0.052371	0.080343	0.0501118	0.062665	0.0459172	-0.0155235	-0.00241211	0.015602	-0.00924006	-0.0232213	0.0291212	0.0527925	0.0663396	0.150348	0.078904	0.168654	0.176374	-0.051613	0.0383131	-0.0401569	-0.0060043	-0.0433834
DFCI24_Z2	0.496183	0.252733	0.139736	0.228202	0.181858	0.226145	0.260469	0.752508	0.198595	0.285474	0.282416	0.266221	0.420996	0.661238	0.440674	0.691065	1	0.736127	0.0926776	0.328193	0.132537	0.281127	0.141203	0.242305	0.18488	0.213363	0.0935436	0.0845247	0.173666	0.0829106	0.10435	0.0851373	-0.113742	-0.0678193	0.00627799	-0.0884793	-0.111484	0.0670385	0.114954	0.133144	0.274931	0.189415	0.377105	0.405094	0.0790208	0.254187	0.0238096	0.132286	-0.153248
DFCI24_Z3	0.238695	0.0880269	0.0284429	0.173357	0.169884	0.189201	0.219148	0.402364	0.17361	0.397501	0.397936	0.389596	0.347232	0.490058	0.357133	0.778092	0.736127	1	0.0479455	0.174429	0.0709125	0.153398	0.0833127	0.26166	0.1851	0.178084	-0.0643722	-0.0587642	0.0025638	-0.0668705	-0.0588951	-0.0631595	0.0515257	0.0746181	0.106896	0.0765762	0.0622657	0.152709	0.183992	0.19972	0.299249	0.238682	0.333932	0.352281	0.0957584	0.175557	0.0735408	0.123149	-0.187296
DFCI46_Z1	-0.0694187	0.0721847	0.0959573	0.181547	0.160373	0.168556	0.178731	0.0343252	0.164858	0.02614	0.0267945	0.0148994	0.184204	0.147951	0.20318	0.106201	0.0926776	0.0479455	1	0.738253	0.769116	0.753878	0.941709	-0.0299118	0.021391	0.0446973	0.220059	0.216601	0.198346	0.224839	0.212027	0.219114	-0.22607	-0.239734	-0.251594	-0.234066	-0.232066	-0.116608	-0.108209	-0.118763	0.185145	0.193032	0.188844	0.176699	-0.113686	-0.104923	-0.130642	-0.128037	0.0793146
DFCI46_Z2	0.152515	0.192025	0.173173	0.2394	0.203453	0.220305	0.23908	0.294722	0.212592	0.0712154	0.0762665	0.0565809	0.273043	0.319962	0.278199	0.214736	0.328193	0.174429	0.738253	1	0.851497	0.923257	0.775083	0.070535	0.0669276	0.117081	0.209269	0.201088	0.208727	0.213368	0.205749	0.202157	-0.245596	-0.235748	-0.21573	-0.240548	-0.245145	-0.17207	-0.150496	-0.146889	0.232764	0.215789	0.274346	0.269842	-0.120435	-0.0387774	-0.150311	-0.108382	-0.038664
DFCI46_Z3	-0.0305851	0.120949	0.136443	0.244441	0.231442	0.226825	0.237658	0.0576176	0.231932	0.0533036	0.0573981	0.0453822	0.242882	0.1941	0.241732	0.150082	0.132537	0.0709125	0.769116	0.851497	1	0.879103	0.788311	-0.0524974	0.00322045	0.036549	0.210725	0.20844	0.184838	0.216075	0.206536	0.203984	-0.267141	-0.279869	-0.292958	-0.276979	-0.276039	-0.178429	-0.164536	-0.165921	0.191227	0.191992	0.200607	0.187498	-0.172083	-0.132542	-0.180428	-0.167512	0.00912187
DFCI46_Z4	0.123044	0.182806	0.167939	0.232585	0.1964	0.207228	0.225514	0.248464	0.206752	0.080648	0.0852499	0.067272	0.262639	0.294365	0.268659	0.194571	0.281127	0.153398	0.753878	0.923257	0.879103	1	0.78764	0.0310618	0.0410185	0.0839773	0.191924	0.190635	0.192263	0.198776	0.190479	0.189872	-0.243533	-0.239775	-0.228236	-0.244326	-0.24719	-0.175124	-0.152048	-0.148904	0.243741	0.226373	0.276858	0.27328	-0.122745	-0.0462489	-0.152499	-0.116053	-0.0443892
DFCI46_Z5	-0.0293746	0.0803051	0.0989184	0.205261	0.176788	0.189237	0.203812	0.0914836	0.185337	0.0611815	0.0625548	0.0509152	0.198285	0.18035	0.2169	0.124303	0.141203	0.0833127	0.941709	0.775083	0.788311	0.78764	1	0.0147072	0.0352501	0.0630683	0.20828	0.204186	0.193936	0.211052	0.20154	0.206396	-0.215741	-0.223905	-0.230398	-0.221051	-0.218885	-0.12419	-0.115045	-0.127678	0.221485	0.232564	0.236823	0.225752	-0.114824	-0.0967314	-0.146845	-0.132566	0.0366946
DFCI53_Z1	0.177592	0.0691826	0.0537313	0.061977	0.035364	0.0676963	0.0767673	0.213562	0.0514094	0.155935	0.145515	0.141897	0.0852542	0.18651	0.0999413	0.170857	0.242305	0.26166	-0.0299118	0.070535	-0.0524974	0.0310618	0.0147072	1	0.656849	0.676852	-0.071672	-0.0776595	-0.0424745	-0.0763275	-0.0733501	-0.0706561	0.174292	0.199277	0.236444	0.195993	0.202261	0.119852	0.129105	0.124417	0.118546	0.111142	0.138469	0.156644	0.0488392	0.0825318	0.0572595	0.0648697	-0.129972
DFCI53_Z2	0.100898	0.147038	0.155978	0.206308	0.19313	0.201522	0.193999	0.100124	0.19117	0.004062	0.000995514	-0.00482629	0.126041	0.146588	0.140605	0.233683	0.18488	0.1851	0.021391	0.0669276	0.00322045	0.0410185	0.0352501	0.656849	1	0.86472	0.0138668	0.0138063	0.0252074	0.0152447	0.0144591	0.0181455	0.107404	0.114931	0.15397	0.111554	0.110894	0.0539854	0.0636116	0.050456	-0.0293995	-0.0495157	-0.0203151	-0.0130851	-0.0236901	0.0270137	0.0320581	0.0184507	0.0414038
DFCI53_Z3	0.124469	0.166504	0.16971	0.198081	0.183327	0.190434	0.193909	0.135623	0.182207	0.0163346	0.0157439	0.00792206	0.169879	0.186661	0.17497	0.238332	0.213363	0.178084	0.0446973	0.117081	0.036549	0.0839773	0.0630683	0.676852	0.86472	1	0.0315375	0.0270915	0.0378812	0.0323281	0.0319249	0.0305075	0.0979802	0.114992	0.150179	0.11521	0.11032	0.0163067	0.0280249	0.0180981	-0.0375225	-0.0508085	-0.0191925	-0.010136	-0.0337699	0.0148657	0.00830511	0.00046517	0.0305383
WCM0_1	0.271536	0.396347	0.357708	0.122846	0.0739625	0.0978366	0.0982256	0.109637	0.0861269	-0.137416	-0.144114	-0.143807	0.110341	0.0852586	0.122963	0.0578359	0.0935436	-0.0643722	0.220059	0.209269	0.210725	0.191924	0.20828	-0.071672	0.0138668	0.0315375	1	0.952047	0.931375	0.956808	0.977623	0.956779	-0.331354	-0.339794	-0.301349	-0.330488	-0.345881	-0.287321	-0.277169	-0.282304	-0.0632407	-0.0745429	-0.0484997	-0.0283707	-0.0116069	0.0724627	-0.0570307	-0.00222982	-0.0416646
WCM0_2	0.265665	0.397788	0.355124	0.120025	0.0734409	0.0974596	0.0986936	0.0953665	0.0843925	-0.129732	-0.135824	-0.135815	0.107897	0.0831568	0.121627	0.052371	0.0845247	-0.0587642	0.216601	0.201088	0.20844	0.190635	0.204186	-0.0776595	0.0138063	0.0270915	0.952047	1	0.933751	0.962253	0.949621	0.966843	-0.334466	-0.343224	-0.302345	-0.33282	-0.34621	-0.274901	-0.268407	-0.275485	-0.0395231	-0.0533329	-0.0301995	-0.00698034	-0.0104251	0.0688476	-0.0560187	-0.00310166	-0.0521188
WCM0_3	0.336993	0.417251	0.358495	0.133469	0.0804402	0.111097	0.117118	0.202604	0.0941779	-0.0965944	-0.103927	-0.104834	0.115902	0.141481	0.131985	0.080343	0.173666	0.0025638	0.198346	0.208727	0.184838	0.192263	0.193936	-0.0424745	0.0252074	0.0378812	0.931375	0.933751	1	0.941685	0.93081	0.948983	-0.335278	-0.33375	-0.276802	-0.323018	-0.341348	-0.244251	-0.232678	-0.23735	-0.0151345	-0.0333848	0.0150716	0.0422408	0.03004	0.130885	-0.025567	0.0413921	-0.0769668
WCM0_4	0.266571	0.407495	0.36648	0.120263	0.0731951	0.0971079	0.0974227	0.0979046	0.0839904	-0.147288	-0.153511	-0.153041	0.103752	0.0784628	0.117905	0.0501118	0.0829106	-0.0668705	0.224839	0.213368	0.216075	0.198776	0.211052	-0.0763275	0.0152447	0.0323281	0.956808	0.962253	0.941685	1	0.953918	0.974265	-0.332352	-0.338918	-0.298591	-0.329858	-0.346532	-0.286132	-0.279873	-0.286333	-0.0562768	-0.06646	-0.0433856	-0.0197373	-0.0115188	0.0675073	-0.0582357	-0.00422867	-0.0454032
WCM0_LM1A	0.28804	0.40683	0.363261	0.125353	0.0763334	0.099903	0.101996	0.121455	0.0882736	-0.134106	-0.14001	-0.140305	0.11747	0.094064	0.129082	0.062665	0.10435	-0.0588951	0.212027	0.205749	0.206536	0.190479	0.20154	-0.0733501	0.0144591	0.0319249	0.977623	0.949621	0.93081	0.953918	1	0.954181	-0.336866	-0.344316	-0.303115	-0.335637	-0.352022	-0.284427	-0.273844	-0.277868	-0.0638622	-0.0762366	-0.0462092	-0.0238752	-0.00868516	0.0812423	-0.0539694	0.00478361	-0.0445323
WCM0_PM2	0.270241	0.4024	0.361636	0.120225	0.0726089	0.0967908	0.0973765	0.105979	0.0836157	-0.137035	-0.142928	-0.142935	0.0955864	0.0765567	0.112645	0.0459172	0.0851373	-0.0631595	0.219114	0.202157	0.203984	0.189872	0.206396	-0.0706561	0.0181455	0.0305075	0.956779	0.966843	0.948983	0.974265	0.954181	1	-0.329439	-0.335987	-0.293318	-0.326467	-0.340332	-0.274721	-0.268778	-0.276698	-0.0515774	-0.0632828	-0.0379833	-0.015279	-0.00442356	0.074351	-0.0532196	0.00330292	-0.0514802
WCM1070_Z4	-0.181647	-0.239713	-0.199455	-0.0528624	-0.0212148	-0.0336001	-0.0213327	-0.134251	-0.00994505	0.119481	0.12037	0.122772	-0.0967141	-0.102949	-0.104546	-0.0155235	-0.113742	0.0515257	-0.22607	-0.245596	-0.267141	-0.243533	-0.215741	0.174292	0.107404	0.0979802	-0.331354	-0.334466	-0.335278	-0.332352	-0.336866	-0.329439	1	0.924605	0.844391	0.887864	0.92301	0.13642	0.131715	0.118872	0.0142575	0.0333458	-0.0163818	-0.0189249	-0.0286704	-0.121911	-0.0227604	-0.0636833	-0.0353177
WCM1070_Z5	-0.14375	-0.228403	-0.198671	-0.0637015	-0.0346508	-0.0415536	-0.0277437	-0.078017	-0.0214193	0.126103	0.126397	0.126886	-0.0998335	-0.078436	-0.106647	-0.00241211	-0.0678193	0.0746181	-0.239734	-0.235748	-0.279869	-0.239775	-0.223905	0.199277	0.114931	0.114992	-0.339794	-0.343224	-0.33375	-0.338918	-0.344316	-0.335987	0.924605	1	0.895105	0.924217	0.924214	0.146404	0.142343	0.130942	0.0241165	0.0426544	0.00602027	0.0058094	-0.0185434	-0.103449	-0.0198807	-0.0547758	-0.0431844
WCM1070_Z6	-0.0333075	-0.166987	-0.150913	-0.045871	-0.0253339	-0.0208263	-0.00434508	0.0197159	-0.00820937	0.104843	0.104227	0.104657	-0.0795478	-0.0182768	-0.0807587	0.015602	0.00627799	0.106896	-0.251594	-0.21573	-0.292958	-0.228236	-0.230398	0.236444	0.15397	0.150179	-0.301349	-0.302345	-0.276802	-0.298591	-0.303115	-0.293318	0.844391	0.895105	1	0.869947	0.86914	0.17066	0.172139	0.160069	0.0290739	0.0482247	0.0350019	0.0360971	0.0164971	-0.0380903	0.0123956	-0.00838624	-0.041173
WCM1070_Z7	-0.162956	-0.239549	-0.204722	-0.0683114	-0.0325512	-0.043605	-0.030682	-0.100432	-0.0213863	0.120333	0.121874	0.123758	-0.102183	-0.084247	-0.109489	-0.00924006	-0.0884793	0.0765762	-0.234066	-0.240548	-0.276979	-0.244326	-0.221051	0.195993	0.111554	0.11521	-0.330488	-0.33282	-0.323018	-0.329858	-0.335637	-0.326467	0.887864	0.924217	0.869947	1	0.912079	0.141656	0.137563	0.127476	0.0128029	0.0285914	-0.00945028	-0.0138506	-0.0264258	-0.11103	-0.0239727	-0.0592131	-0.030974
WCM1070_Z8	-0.18217	-0.253144	-0.21321	-0.0579738	-0.0233929	-0.0330303	-0.0221989	-0.122386	-0.0105317	0.133826	0.135496	0.137231	-0.115152	-0.10299	-0.119759	-0.0232213	-0.111484	0.0622657	-0.232066	-0.245145	-0.276039	-0.24719	-0.218885	0.202261	0.110894	0.11032	-0.345881	-0.34621	-0.341348	-0.346532	-0.352022	-0.340332	0.92301	0.924214	0.86914	0.912079	1	0.147825	0.143848	0.127868	0.0186011	0.0447514	-0.0065004	-0.0120434	-0.0236169	-0.11811	-0.0200385	-0.0642764	-0.0436681
WCM1089_Z1	-0.098227	-0.279287	-0.284831	-0.0699514	-0.0840845	-0.0495648	-0.0438892	0.0292158	-0.061044	0.0641724	0.0493495	0.0531208	-0.0798779	0.0127768	-0.077132	0.0291212	0.0670385	0.152709	-0.116608	-0.17207	-0.178429	-0.175124	-0.12419	0.119852	0.0539854	0.0163067	-0.287321	-0.274901	-0.244251	-0.286132	-0.284427	-0.274721	0.13642	0.146404	0.17066	0.141656	0.147825	1	0.955541	0.867097	0.118635	0.0789611	0.0947003	0.0972497	0.288482	0.230595	0.350894	0.301368	0.120868
WCM1089_Z2	-0.0533504	-0.258785	-0.271836	-0.0599475	-0.0780677	-0.0464712	-0.0368144	0.080478	-0.0563782	0.0910845	0.0737475	0.076634	-0.0570171	0.0540208	-0.0526794	0.0527925	0.114954	0.183992	-0.108209	-0.150496	-0.164536	-0.152048	-0.115045	0.129105	0.0636116	0.0280249	-0.277169	-0.268407	-0.232678	-0.279873	-0.273844	-0.268778	0.131715	0.142343	0.172139	0.137563	0.143848	0.955541	1	0.902364	0.1352	0.088121	0.119617	0.121611	0.294701	0.252149	0.352609	0.314918	0.109888
WCM1089_Z3	-0.0383313	-0.231154	-0.24869	-0.0941937	-0.0912485	-0.0765857	-0.0606512	0.110858	-0.0811379	0.126394	0.111759	0.115264	-0.0386483	0.0710029	-0.0389727	0.0663396	0.133144	0.19972	-0.118763	-0.146889	-0.165921	-0.148904	-0.127678	0.124417	0.050456	0.0180981	-0.282304	-0.275485	-0.23735	-0.286333	-0.277868	-0.276698	0.118872	0.130942	0.160069	0.127476	0.127868	0.867097	0.902364	1	0.137005	0.0919524	0.129621	0.125993	0.309001	0.270612	0.361718	0.328619	0.10837
WCM1358_Z1	0.149224	0.0042543	-0.0501872	0.0474425	0.0266848	0.0505152	0.0894241	0.262326	0.0465536	0.311798	0.309647	0.300447	0.160876	0.288679	0.150309	0.150348	0.274931	0.299249	0.185145	0.232764	0.191227	0.243741	0.221485	0.118546	-0.0293995	-0.0375225	-0.0632407	-0.0395231	-0.0151345	-0.0562768	-0.0638622	-0.0515774	0.0142575	0.0241165	0.0290739	0.0128029	0.0186011	0.118635	0.1352	0.137005	1	0.8702	0.885833	0.876813	0.106586	0.135775	0.0533276	0.086997	-0.308696
WCM1358_Z2	0.102022	-0.0153899	-0.0532411	0.0598267	0.0509111	0.0652856	0.0961763	0.196219	0.0647875	0.306327	0.304023	0.299329	0.108203	0.214028	0.103117	0.078904	0.189415	0.238682	0.193032	0.215789	0.191992	0.226373	0.232564	0.111142	-0.0495157	-0.0508085	-0.0745429	-0.0533329	-0.0333848	-0.06646	-0.0762366	-0.0632828	0.0333458	0.0426544	0.0482247	0.0285914	0.0447514	0.0789611	0.088121	0.0919524	0.8702	1	0.922733	0.883813	0.078425	0.0776952	0.0106389	0.0384625	-0.279362
WCM1358_Z3	0.248135	0.051034	-0.0216584	0.0794577	0.0513741	0.0753676	0.114544	0.399859	0.069544	0.329937	0.325825	0.314778	0.176794	0.353475	0.17845	0.168654	0.377105	0.333932	0.188844	0.274346	0.200607	0.276858	0.236823	0.138469	-0.0203151	-0.0191925	-0.0484997	-0.0301995	0.0150716	-0.0433856	-0.0462092	-0.0379833	-0.0163818	0.00602027	0.0350019	-0.00945028	-0.0065004	0.0947003	0.119617	0.129621	0.885833	0.922733	1	0.934499	0.107257	0.164222	0.0333184	0.0907636	-0.296321
WCM1358_Z4	0.270729	0.063413	-0.0145642	0.0728294	0.0428719	0.066452	0.103487	0.429164	0.0602135	0.336306	0.332435	0.322068	0.195891	0.378971	0.195215	0.176374	0.405094	0.352281	0.176699	0.269842	0.187498	0.27328	0.225752	0.156644	-0.0130851	-0.010136	-0.0283707	-0.00698034	0.0422408	-0.0197373	-0.0238752	-0.015279	-0.0189249	0.0058094	0.0360971	-0.0138506	-0.0120434	0.0972497	0.121611	0.125993	0.876813	0.883813	0.934499	1	0.115909	0.177705	0.0387823	0.101262	-0.324985
WCM159_1	0.227995	0.0655601	0.00316836	-0.247404	-0.265326	-0.243261	-0.231574	0.124477	-0.250772	0.0316337	0.0214078	0.0256804	-0.110905	-0.00147574	-0.112732	-0.051613	0.0790208	0.0957584	-0.113686	-0.120435	-0.172083	-0.122745	-0.114824	0.0488392	-0.0236901	-0.0337699	-0.0116069	-0.0104251	0.03004	-0.0115188	-0.00868516	-0.00442356	-0.0286704	-0.0185434	0.0164971	-0.0264258	-0.0236169	0.288482	0.294701	0.309001	0.106586	0.078425	0.107257	0.115909	1	0.785421	0.826566	0.821425	-0.110019
WCM159_2	0.427975	0.208114	0.0999355	-0.193009	-0.222265	-0.194352	-0.172241	0.319886	-0.207609	0.0486942	0.0395385	0.0385408	-0.0332151	0.137684	-0.034606	0.0383131	0.254187	0.175557	-0.104923	-0.0387774	-0.132542	-0.0462489	-0.0967314	0.0825318	0.0270137	0.0148657	0.0724627	0.0688476	0.130885	0.0675073	0.0812423	0.074351	-0.121911	-0.103449	-0.0380903	-0.11103	-0.11811	0.230595	0.252149	0.270612	0.135775	0.0776952	0.164222	0.177705	0.785421	1	0.842545	0.875688	-0.184447
WCM159_3	0.149198	0.0323976	-0.0204949	-0.230076	-0.238726	-0.222708	-0.21448	0.040569	-0.2273	0.00197599	-0.00417708	-0.00247579	-0.117923	-0.0425062	-0.120931	-0.0401569	0.0238096	0.0735408	-0.130642	-0.150311	-0.180428	-0.152499	-0.146845	0.0572595	0.0320581	0.00830511	-0.0570307	-0.0560187	-0.025567	-0.0582357	-0.0539694	-0.0532196	-0.0227604	-0.0198807	0.0123956	-0.0239727	-0.0200385	0.350894	0.352609	0.361718	0.0533276	0.0106389	0.0333184	0.0387823	0.826566	0.842545	1	0.912753	-0.0544729
WCM159_Z6	0.267803	0.10228	0.0245912	-0.223073	-0.243739	-0.222141	-0.207378	0.166074	-0.229604	0.0213396	0.0134009	0.0146716	-0.0869408	0.0359957	-0.0875224	-0.0060043	0.132286	0.123149	-0.128037	-0.108382	-0.167512	-0.116053	-0.132566	0.0648697	0.0184507	0.00046517	-0.00222982	-0.00310166	0.0413921	-0.00422867	0.00478361	0.00330292	-0.0636833	-0.0547758	-0.00838624	-0.0592131	-0.0642764	0.301368	0.314918	0.328619	0.086997	0.0384625	0.0907636	0.101262	0.821425	0.875688	0.912753	1	-0.110956
WCM2549_Z1	-0.272197	-0.104324	-0.0432794	0.0467963	0.0583577	0.0575343	0.0293814	-0.191224	0.040181	-0.282839	-0.280989	-0.283176	-0.0396584	-0.146148	-0.0364146	-0.0433834	-0.153248	-0.187296	0.0793146	-0.038664	0.00912187	-0.0443892	0.0366946	-0.129972	0.0414038	0.0305383	-0.0416646	-0.0521188	-0.0769668	-0.0454032	-0.0445323	-0.0514802	-0.0353177	-0.0431844	-0.041173	-0.030974	-0.0436681	0.120868	0.109888	0.10837	-0.308696	-0.279362	-0.296321	-0.324985	-0.110019	-0.184447	-0.0544729	-0.110956	1
WCM2549_Z2	-0.260062	-0.0826211	-0.0239451	0.0493269	0.0571814	0.0609975	0.0328082	-0.175573	0.0425337	-0.282813	-0.27634	-0.283119	-0.0363795	-0.139145	-0.0310104	-0.0373872	-0.14097	-0.182881	0.0760513	-0.015819	0.0122344	-0.0250057	0.0362435	-0.110708	0.0483566	0.0462239	-0.0437199	-0.0549912	-0.0804371	-0.0465312	-0.0451756	-0.0539166	-0.0149583	-0.0194987	-0.0186925	-0.0111318	-0.0256267	0.0827436	0.0722585	0.0733615	-0.297837	-0.277831	-0.286759	-0.313238	-0.130052	-0.196184	-0.0668981	-0.122869	0.930846
WCM2549_Z3	-0.269019	-0.0931629	-0.0310147	0.0592558	0.0654121	0.0719807	0.0356754	-0.188795	0.051131	-0.295832	-0.287923	-0.294789	-0.0219282	-0.134226	-0.0215978	-0.043321	-0.150033	-0.194323	0.0688731	-0.0310004	0.00374763	-0.0398584	0.0260583	-0.127891	0.043565	0.0353027	-0.0344719	-0.046932	-0.0716061	-0.0399547	-0.0367422	-0.0477578	-0.0425747	-0.0514358	-0.0492782	-0.0402174	-0.05263	0.105628	0.0912496	0.0888748	-0.312234	-0.290476	-0.302423	-0.330512	-0.131513	-0.198758	-0.0704056	-0.129168	0.948424
WCM2549_Z4	-0.247468	-0.0988867	-0.0548113	0.0636048	0.0648866	0.0717929	0.0499678	-0.143153	0.0559743	-0.216175	-0.212977	-0.216964	0.0451187	-0.0580875	0.0469698	-0.0108423	-0.0889162	-0.140122	0.120679	0.0156947	0.0655953	0.0128771	0.0795978	-0.139447	0.00776678	0.00830743	-0.0620477	-0.0696857	-0.0915566	-0.0681208	-0.0604789	-0.0724535	-0.039153	-0.055695	-0.0682655	-0.0468559	-0.0539759	0.106182	0.100088	0.107612	-0.230167	-0.214215	-0.218712	-0.244693	-0.108734	-0.168016	-0.0603072	-0.105558	0.848371
WCM2549_Z5	-0.260915	-0.0883967	-0.0329954	0.0607056	0.0727327	0.0753379	0.0457257	-0.174835	0.0560684	-0.288944	-0.280804	-0.287844	-0.0050279	-0.111456	-0.00469323	-0.0205344	-0.126151	-0.171061	0.0714632	-0.0137465	0.0111702	-0.0225552	0.0311122	-0.11536	0.0572337	0.0493246	-0.0412913	-0.0535367	-0.0767015	-0.0461536	-0.0452517	-0.0539899	-0.0332914	-0.0430101	-0.0416774	-0.0342901	-0.0471166	0.0839671	0.073727	0.0726857	-0.28788	-0.277097	-0.282263	-0.308681	-0.141884	-0.201792	-0.0799276	-0.138457	0.933009
WCM2549_Z6	-0.237285	-0.0778694	-0.0257014	0.060573	0.0708921	0.0750567	0.0475145	-0.147704	0.0548575	-0.28761	-0.278478	-0.286719	0.00251494	-0.0963132	0.00422916	-0.0125234	-0.103959	-0.157704	0.0764364	-0.00103895	0.0145198	-0.0131302	0.0377324	-0.104689	0.0631139	0.0608973	-0.0338342	-0.0462067	-0.0702532	-0.0393099	-0.0356898	-0.0480651	-0.0409195	-0.0471424	-0.0407169	-0.0395301	-0.0528108	0.0883268	0.07939	0.0767772	-0.28739	-0.274988	-0.275275	-0.298758	-0.131615	-0.187155	-0.0725451	-0.126461	0.92535
WCM2939_Z2	0.16992	-0.0400623	-0.0912635	0.0331298	0.0203388	0.0397021	0.0751349	0.336392	0.0416793	0.348331	0.340518	0.338867	0.125673	0.291735	0.126556	0.231932	0.361705	0.383127	-0.117148	-0.00839252	-0.112396	-0.0223857	-0.0772834	0.297488	0.179267	0.165402	-0.211736	-0.207954	-0.12533	-0.212989	-0.205485	-0.201129	0.207206	0.229743	0.280594	0.225897	0.234037	0.329868	0.355249	0.365411	0.199751	0.15137	0.239416	0.255814	0.16272	0.195196	0.153417	0.1796	-0.0668448
WCM2939_Z3	0.0973898	-0.0764441	-0.107518	0.0262054	0.0241806	0.0350664	0.0689441	0.244527	0.0411373	0.346995	0.342252	0.341434	0.100007	0.230211	0.0976387	0.201039	0.276767	0.347249	-0.127091	-0.0474374	-0.125633	-0.0572862	-0.09056	0.283379	0.170114	0.149908	-0.238693	-0.234721	-0.161592	-0.240625	-0.233941	-0.228259	0.242798	0.258377	0.292724	0.255974	0.265628	0.334251	0.354418	0.36212	0.179566	0.138821	0.20646	0.216665	0.143145	0.156757	0.148523	0.159905	-0.0490092
WCM2939_Z4	-0.0533305	-0.14976	-0.142574	-0.0130934	0.0071127	0.00374407	0.0270403	0.0351304	0.0173386	0.297897	0.292713	0.298387	0.0248031	0.0753314	0.0161133	0.124035	0.0828322	0.243509	-0.154975	-0.137158	-0.159037	-0.135561	-0.131603	0.237491	0.150055	0.121061	-0.274265	-0.271097	-0.22088	-0.274571	-0.272505	-0.265475	0.289127	0.289529	0.307259	0.293073	0.310022	0.33894	0.346021	0.356085	0.0915054	0.0679786	0.0817894	0.0846208	0.119466	0.0750073	0.147836	0.118624	0.0171606
WCM2939_Z6	0.207878	-0.0178952	-0.0746613	0.0471305	0.0303741	0.0520621	0.091383	0.392051	0.0529144	0.357547	0.350336	0.347169	0.139951	0.324081	0.143953	0.248863	0.408258	0.408711	-0.103271	0.016338	-0.104117	-0.00223553	-0.0606201	0.302714	0.172661	0.164726	-0.194656	-0.193061	-0.104394	-0.195494	-0.187133	-0.184959	0.197287	0.225864	0.280446	0.218127	0.222081	0.32987	0.357495	0.368649	0.218871	0.158767	0.257616	0.280971	0.170028	0.21566	0.155802	0.188899	-0.0839325
WCM3574_Z1	0.211868	0.0549977	-0.000977898	0.0364663	0.0102877	0.0144467	0.058625	0.318583	0.0195064	0.280386	0.275382	0.267695	0.204038	0.333496	0.203685	0.188356	0.324225	0.283628	0.149336	0.276488	0.18812	0.287837	0.195859	0.215722	0.106979	0.121327	-0.00962837	-0.0139922	0.0226619	-0.0142778	-0.00992501	-0.0151786	0.0541321	0.0751286	0.0992348	0.0633886	0.0463046	0.0512649	0.0774324	0.0945688	0.350164	0.309561	0.372307	0.390467	-0.0233239	0.0806654	-0.0368491	0.00932355	-0.248111
WCM3574_Z2	0.111073	-0.00407028	-0.039947	0.0375635	0.0461868	0.0454572	0.0797041	0.201023	0.0466893	0.277169	0.272792	0.265463	0.207106	0.292599	0.211339	0.188798	0.254511	0.279873	0.14746	0.246821	0.197275	0.265485	0.187831	0.215733	0.118093	0.128942	-0.0448174	-0.0364834	-0.0148621	-0.0383816	-0.0461667	-0.0403708	0.0665386	0.0853675	0.102988	0.0824377	0.0687423	0.0745504	0.0882942	0.103895	0.334369	0.317924	0.352103	0.360715	-0.0409076	0.0328588	-0.0421546	-0.019535	-0.222342
WCM3574_Z3	0.0614955	-0.0225921	-0.0437815	0.0276979	0.0227393	0.0127159	0.0489816	0.120586	0.0273286	0.267265	0.263378	0.259911	0.171123	0.232625	0.166377	0.13454	0.162383	0.206848	0.161723	0.220399	0.200807	0.251252	0.192432	0.142035	0.0588105	0.0630052	-0.0500296	-0.0457043	-0.0340574	-0.0492556	-0.0522977	-0.0522413	0.0888787	0.093571	0.0955529	0.0890483	0.080213	0.0520706	0.0710576	0.0840442	0.316852	0.28879	0.308074	0.311106	-0.0560899	0.000975794	-0.0499764	-0.0367153	-0.216787
WCM3574_Z4	0.298359	0.09666	0.0281108	0.0628322	0.0366698	0.0507518	0.093529	0.439754	0.046911	0.280267	0.272213	0.263836	0.241569	0.411183	0.248433	0.234911	0.434142	0.330363	0.164962	0.338128	0.201726	0.330035	0.219472	0.258337	0.143198	0.166202	0.029391	0.0270394	0.0713544	0.0266591	0.0306034	0.0245921	0.0102275	0.0447073	0.0895661	0.0328033	0.0146795	0.0547458	0.0855524	0.106026	0.35489	0.311178	0.398118	0.427211	-0.00685664	0.115909	-0.0395921	0.0222188	-0.238807
WCM3672_Z1	0.21751	0.0759141	0.0414832	-0.039963	-0.0417795	-0.000940016	0.0218634	0.255267	-0.0228467	0.297861	0.283814	0.287642	0.0140757	0.153042	0.0289213	0.0799037	0.201872	0.204013	0.00598763	0.0801424	-0.0233882	0.0553995	0.0468546	0.285119	0.100166	0.101711	-0.0027365	0.00488587	0.0433896	0.0017456	-0.00172074	0.0118848	0.102626	0.145872	0.186456	0.145451	0.141013	0.182523	0.192602	0.180672	0.199512	0.231939	0.252697	0.264091	0.16219	0.160026	0.116974	0.138449	-0.137139
WCM3672_Z2	0.583934	0.255982	0.121291	0.0982284	0.0266037	0.074446	0.110781	0.830688	0.0503755	0.199611	0.190219	0.174075	0.230714	0.535093	0.247067	0.270173	0.698051	0.383005	0.0824984	0.362368	0.104304	0.310981	0.142131	0.295695	0.1514	0.192573	0.109169	0.0966415	0.188341	0.100097	0.118669	0.108104	-0.131645	-0.0739067	0.0235969	-0.0947802	-0.117787	0.0380236	0.0822631	0.109304	0.264263	0.20204	0.38444	0.424675	0.118448	0.307038	0.0376236	0.158142	-0.19174
WCM63_Z11	-0.0313809	-0.0972745	-0.0968464	-0.105269	-0.11175	-0.097338	-0.0898116	0.124222	-0.119262	-0.0109199	-0.0158627	-0.0195688	-0.0631794	0.00721491	-0.0342626	-0.0178384	0.0757396	-0.00857614	-0.0740074	-0.028114	-0.117631	-0.0563702	-0.0681272	0.126136	0.0505728	0.0752732	-0.156918	-0.1598	-0.134863	-0.156796	-0.15632	-0.159923	0.105193	0.142605	0.16664	0.124062	0.114659	0.114262	0.11613	0.115039	-0.103972	-0.0952358	-0.0682522	-0.0518808	-0.0268189	-0.0596458	-0.028724	-0.0279847	0.162251
WCM63_Z3	-0.271235	-0.36702	-0.309385	-0.11546	-0.0756863	-0.0665505	-0.0732199	-0.116001	-0.0760414	0.190359	0.184649	0.189777	-0.0886166	-0.0900966	-0.0754313	-0.0705871	-0.116237	0.00531738	-0.0974462	-0.117033	-0.117112	-0.121238	-0.0797191	0.0798244	-0.0952352	-0.076899	-0.376077	-0.374046	-0.359269	-0.380429	-0.382216	-0.372347	0.310786	0.323556	0.281728	0.3241	0.33625	0.224081	0.226267	0.220845	0.0516639	0.0776106	0.0338497	0.0160896	-0.016569	-0.132595	-0.0115954	-0.064083	0.0327852
WCM63_Z4	-0.268999	-0.357821	-0.297616	-0.123809	-0.0833035	-0.0769754	-0.0885363	-0.128022	-0.0826142	0.177998	0.170388	0.177294	-0.0950503	-0.104723	-0.0862526	-0.0861911	-0.137117	-0.0111962	-0.0993461	-0.119129	-0.114473	-0.117931	-0.0829434	0.0833521	-0.0884739	-0.0709375	-0.384095	-0.384439	-0.366758	-0.388124	-0.390892	-0.379131	0.317579	0.329296	0.283405	0.326844	0.341217	0.213781	0.214892	0.211898	0.0513839	0.0805371	0.0326798	0.0141987	-0.0109375	-0.126202	-0.00706516	-0.0591768	0.0239208
WCM63_Z5	-0.310456	-0.41941	-0.35549	-0.0835628	-0.045715	-0.0409742	-0.0558877	-0.116221	-0.0451169	0.154359	0.149188	0.155067	-0.0747563	-0.0774304	-0.0625842	-0.0430376	-0.0969488	0.0353665	-0.104331	-0.14179	-0.146724	-0.145424	-0.0946421	0.099832	-0.0558356	-0.0492854	-0.408618	-0.404595	-0.388899	-0.411747	-0.414156	-0.405305	0.320236	0.331387	0.293518	0.329448	0.34545	0.271315	0.269145	0.24734	0.0194399	0.0389262	0.00333611	-0.0095805	-0.0459021	-0.166248	-0.0359597	-0.0927927	0.0797465
WCM63_Z6	-0.0439613	-0.123959	-0.122705	-0.0977351	-0.106177	-0.0848801	-0.08667	0.119343	-0.107698	-0.0371239	-0.0433623	-0.0472514	-0.0687213	0.0035831	-0.0435726	-0.0102945	0.0785454	0.00282032	-0.0964308	-0.0568918	-0.144915	-0.0854013	-0.0909888	0.134494	0.0554045	0.0738474	-0.18246	-0.18224	-0.155483	-0.17939	-0.182368	-0.180798	0.11814	0.157375	0.180917	0.138064	0.130938	0.162694	0.163243	0.161466	-0.104603	-0.102949	-0.0758541	-0.0587703	-0.035473	-0.0671423	-0.0322995	-0.0336166	0.160979
WCM63_Z7	-0.0545991	-0.13022	-0.119787	-0.089785	-0.0950963	-0.0781425	-0.0843979	0.0898594	-0.101731	0.0130969	0.00734961	0.0041877	-0.0208178	0.0327492	-0.00107977	-0.021497	0.0425881	-0.0187702	-0.0848398	-0.0365713	-0.0982714	-0.0640019	-0.075579	0.0857209	0.00280774	0.0239498	-0.206118	-0.210199	-0.189702	-0.21149	-0.206878	-0.212695	0.112404	0.138242	0.15972	0.121864	0.120813	0.130811	0.135579	0.144815	-0.0541483	-0.0468105	-0.0257435	-0.0296741	-0.0478295	-0.0728744	-0.0409495	-0.0425433	0.143631
WCM63_Z8	-0.067189	-0.13249	-0.113881	-0.0922517	-0.0931713	-0.0756467	-0.0846763	0.0796451	-0.099527	0.00446954	-0.00154602	-0.00279632	-0.0418754	0.0149308	-0.0196455	-0.0332127	0.0330059	-0.0323262	-0.0924487	-0.0458563	-0.107285	-0.0731461	-0.0842477	0.0899709	0.023831	0.0329737	-0.215517	-0.221077	-0.200367	-0.218585	-0.216543	-0.219946	0.119231	0.142872	0.168553	0.127223	0.129837	0.129742	0.135057	0.139673	-0.0679252	-0.0611938	-0.039862	-0.0421286	-0.0506722	-0.0784068	-0.0394095	-0.0468417	0.153341
WCM63_Z9	-0.0610408	-0.107387	-0.0937094	-0.131005	-0.132876	-0.118794	-0.120488	0.0658464	-0.13594	-0.0337463	-0.0388482	-0.0396685	-0.106906	-0.0522374	-0.0834243	-0.0446686	0.0148799	-0.0365959	-0.123267	-0.0826189	-0.162691	-0.112718	-0.12492	0.0995239	0.0219299	0.0310789	-0.169962	-0.174398	-0.150752	-0.169689	-0.169269	-0.171752	0.130177	0.164743	0.180421	0.149051	0.14045	0.143512	0.140373	0.153473	-0.122833	-0.103874	-0.0920056	-0.0860622	-0.0223579	-0.0658193	-0.0175212	-0.023795	0.176074
WCM677_1	-0.111079	0.0777916	0.107232	0.104163	0.102777	0.0858805	0.0491445	-0.280076	0.0874197	-0.317468	-0.307193	-0.310202	0.0636578	-0.117127	0.04701	-0.00648406	-0.192958	-0.209806	0.117148	0.0835626	0.168962	0.0811477	0.0800737	-0.223163	-0.0254374	-0.00629332	0.145254	0.131873	0.0900991	0.140682	0.145757	0.124353	-0.130722	-0.162946	-0.200255	-0.179491	-0.173999	-0.181074	-0.19883	-0.202732	-0.253601	-0.257307	-0.289004	-0.30118	-0.102364	-0.115175	-0.0616938	-0.104512	0.178079
WCM677_2	-0.133704	0.0655539	0.098071	0.104916	0.10936	0.0853055	0.0480975	-0.285045	0.0948286	-0.314322	-0.307614	-0.309124	0.0464293	-0.136564	0.0287247	-0.0186354	-0.203651	-0.219802	0.113998	0.0694569	0.162302	0.0708766	0.076171	-0.219492	-0.0189976	-6.5876e-05	0.140519	0.131391	0.0880426	0.135858	0.14165	0.122429	-0.120802	-0.158178	-0.194113	-0.171483	-0.162679	-0.160498	-0.175657	-0.181142	-0.259076	-0.258564	-0.293721	-0.302179	-0.113852	-0.13596	-0.0723213	-0.118146	0.186341
WCM677_3	-0.132699	0.0737458	0.110002	0.116228	0.115925	0.0948177	0.0558145	-0.294034	0.100852	-0.316193	-0.306384	-0.307843	0.0701316	-0.125134	0.0524949	0.000925773	-0.20249	-0.211805	0.11783	0.0809043	0.175896	0.0822266	0.0780409	-0.236781	-0.0224177	-0.00642328	0.141365	0.128332	0.083272	0.137106	0.143069	0.121141	-0.127477	-0.16378	-0.204046	-0.179963	-0.171662	-0.178957	-0.194647	-0.197751	-0.267687	-0.271572	-0.30444	-0.313955	-0.124513	-0.139162	-0.0751258	-0.121736	0.195771
WCM677_4	-0.133489	0.0670254	0.102912	0.118893	0.117151	0.0940542	0.054651	-0.284076	0.10631	-0.299928	-0.290037	-0.291815	0.0631319	-0.125557	0.0475568	0.000247301	-0.193663	-0.200761	0.104616	0.0678163	0.161323	0.0731189	0.0649939	-0.226505	-0.020653	-0.00467153	0.145979	0.131485	0.091547	0.139508	0.147635	0.127583	-0.130088	-0.162654	-0.203548	-0.180822	-0.172066	-0.185382	-0.199727	-0.201901	-0.261272	-0.268426	-0.300352	-0.30653	-0.107565	-0.130193	-0.0656766	-0.113488	0.169631
WCM677_5	-0.110869	0.0818842	0.115261	0.117888	0.114928	0.0899454	0.050525	-0.262466	0.100833	-0.309732	-0.29993	-0.303292	0.0715153	-0.110702	0.0566322	0.00421412	-0.181275	-0.202569	0.113328	0.0853281	0.175304	0.0900363	0.075868	-0.230109	-0.016952	-0.0021183	0.164953	0.151393	0.110598	0.159506	0.167379	0.146733	-0.149972	-0.182821	-0.217807	-0.199404	-0.192381	-0.19509	-0.205646	-0.206033	-0.261933	-0.271953	-0.295579	-0.303609	-0.104213	-0.111807	-0.0593113	-0.100134	0.167432
WCM90_1	0.70657	0.415375	0.257133	-0.027776	-0.0829225	-0.0602439	-0.0162745	0.670474	-0.068988	0.0929604	0.0865499	0.0809193	0.152396	0.397468	0.154634	0.175819	0.553385	0.287895	-0.0740409	0.134595	-0.0422126	0.109619	-0.0328824	0.124213	0.0542596	0.0745742	0.238572	0.230877	0.320092	0.22784	0.25327	0.23602	-0.188246	-0.157866	-0.0699643	-0.171718	-0.195497	-0.084549	-0.0446308	-0.00452645	0.192782	0.102449	0.268544	0.309287	0.261904	0.479173	0.186407	0.316558	-0.318026
WCM90_2	0.74404	0.434884	0.269314	-0.0247764	-0.0813983	-0.0578392	-0.0131897	0.711158	-0.0683453	0.10782	0.100996	0.0935538	0.158715	0.419769	0.165678	0.179023	0.58001	0.289702	-0.0684176	0.150597	-0.0344105	0.127619	-0.0228075	0.132352	0.0501553	0.0763841	0.251456	0.24361	0.339499	0.243188	0.269503	0.251115	-0.201851	-0.166951	-0.0744247	-0.181159	-0.205702	-0.0894912	-0.0460083	-0.000408254	0.212566	0.130092	0.302591	0.340041	0.270398	0.501866	0.195342	0.335285	-0.336451
WCM90_3	0.738342	0.442904	0.282435	-0.0462756	-0.100926	-0.0752157	-0.0329109	0.686653	-0.0888236	0.114295	0.108774	0.10081	0.146588	0.397562	0.151362	0.167045	0.546308	0.27874	-0.0937777	0.121855	-0.0559962	0.0983315	-0.0532965	0.119856	0.0385086	0.0596916	0.227825	0.223218	0.3129	0.219301	0.244777	0.228902	-0.18599	-0.150673	-0.0624344	-0.17004	-0.190973	-0.0891583	-0.04711	0.000351409	0.213457	0.130763	0.293985	0.332116	0.265575	0.495017	0.19452	0.332827	-0.344006
WCM90_Z1	0.642029	0.375357	0.230804	-0.0613653	-0.0951886	-0.0784532	-0.0372614	0.526645	-0.0876781	0.113757	0.111039	0.104764	0.123709	0.32508	0.124419	0.138383	0.435221	0.249701	-0.126392	0.0473085	-0.0853234	0.0351111	-0.091352	0.118993	0.0631722	0.0728026	0.172131	0.173985	0.25082	0.164636	0.189235	0.179152	-0.119629	-0.0937464	-0.015315	-0.108606	-0.125953	-0.0470513	-0.0100602	0.0278621	0.220636	0.141864	0.272154	0.303794	0.258486	0.45528	0.203579	0.32307	-0.34718
WCM90_Z21	0.597596	0.347674	0.216974	-0.0589813	-0.083644	-0.0669056	-0.026955	0.48418	-0.0780251	0.116122	0.114907	0.108942	0.108643	0.294191	0.111807	0.129631	0.401485	0.235817	-0.136336	0.02319	-0.0953265	0.0131382	-0.102145	0.125473	0.0748361	0.0836551	0.165401	0.165896	0.238681	0.155835	0.181622	0.170667	-0.100375	-0.0774655	-0.0046643	-0.0909356	-0.104293	-0.0448614	-0.00673882	0.0369226	0.202446	0.133451	0.250372	0.279021	0.244931	0.427991	0.191931	0.303787	-0.330816
DFCI16_Z1	0.00609216	-0.113219	-0.133568	0.0331497	0.0453228	0.0502292	0.066629	0.161994	0.0461089	0.304707	0.302113	0.295851	0.198317	0.270645	0.197368	0.258341	0.255072	0.368568	0.132448	0.152156	0.120442	0.159845	0.151804	0.191859	0.104128	0.0777494	-0.116736	-0.111189	-0.0825601	-0.116926	-0.119556	-0.110515	0.0718927	0.0736929	0.0789038	0.0800795	0.0846771	0.241584	0.258333	0.246877	0.35239	0.283647	0.316949	0.326173	0.154776	0.154812	0.16691	0.164477	-0.120589
DFCI19_Z1	-0.00896687	-0.0823716	-0.067314	-0.0188105	0.00499592	0.00800451	0.0115543	0.00973824	0.015911	0.16516	0.162409	0.162981	-0.101982	-0.0307799	-0.0892466	-0.0463777	-0.0281547	0.0577236	-0.109128	-0.0943855	-0.145645	-0.104555	-0.0791028	0.181986	0.0382635	0.0528482	-0.170392	-0.164245	-0.141806	-0.172358	-0.173072	-0.164026	0.327509	0.368707	0.368063	0.348684	0.364068	0.184612	0.186959	0.177071	0.0780193	0.153032	0.116655	0.115703	0.0246068	-0.0395187	0.00858838	-0.00455215	-0.0203466
WCM1024_Z1	0.212222	0.087479	0.0550372	-0.0489156	-0.0211035	0.000513576	0.0412327	0.286295	-0.0105204	0.377453	0.367835	0.366671	0.0776705	0.23316	0.10149	0.131575	0.24576	0.267715	-0.0237847	0.0621704	-0.0475403	0.0467138	0.0139661	0.213168	0.00966328	0.0449676	-0.0685851	-0.0596922	-0.00468212	-0.0596553	-0.0703167	-0.0517701	0.208517	0.239014	0.249405	0.223913	0.231246	0.0647582	0.0813717	0.0968539	0.281786	0.294391	0.327189	0.333623	0.115601	0.120385	0.0455838	0.0811189	-0.273977
WCM12_Z13	0.412304	0.385083	0.329998	0.10044	0.0370742	0.0639603	0.0778842	0.275635	0.0553706	0.0153654	0.0196374	0.0117408	0.110766	0.170013	0.122203	0.121065	0.227932	0.0832498	0.125764	0.190332	0.133924	0.188557	0.139019	0.0565645	0.0983829	0.10786	0.318563	0.30606	0.32569	0.313859	0.3311	0.315083	-0.174841	-0.178397	-0.133542	-0.180033	-0.182778	-0.136926	-0.106245	-0.0914141	0.0337873	-0.00380173	0.0602428	0.0794987	0.0452166	0.181869	0.0210194	0.0951394	-0.111204
WCM191_Z8	0.223852	0.0701285	0.0244708	0.035417	0.0224198	0.0339736	0.0739623	0.294443	0.0281282	0.387435	0.379489	0.376786	0.183184	0.324981	0.205196	0.322571	0.368232	0.433674	-0.055844	0.0285516	-0.0308627	0.0220704	-0.0249118	0.267034	0.185584	0.184679	-0.0960136	-0.079456	-0.0302581	-0.0966125	-0.0941712	-0.0830486	0.112945	0.135699	0.164516	0.118696	0.122507	0.18162	0.20426	0.209836	0.319999	0.291533	0.354413	0.360665	0.113188	0.17399	0.0954741	0.133521	-0.228353
WCM2086_Z1	0.114608	0.000865346	-0.0274654	0.102183	0.107553	0.101648	0.144305	0.242946	0.123301	0.360898	0.359079	0.35293	0.133587	0.255077	0.125104	0.19449	0.273025	0.321275	0.135068	0.208511	0.165018	0.223767	0.178561	0.147742	0.0264896	0.0173002	-0.0331033	-0.0243503	0.0220279	-0.0291376	-0.0323402	-0.0181878	0.113452	0.123604	0.13487	0.127189	0.131027	0.075825	0.0946678	0.0999892	0.489491	0.473981	0.494372	0.489797	0.0110803	0.0536413	-0.0320094	0.00354855	-0.260446
WCM2343_Z1	0.225219	0.0818548	0.0405937	0.070933	0.0598503	0.0635365	0.101767	0.300625	0.0663443	0.281774	0.282073	0.270874	0.163337	0.282302	0.161264	0.148151	0.304205	0.260984	0.132755	0.250104	0.17694	0.24858	0.173387	0.221324	0.0930003	0.121804	-0.0515545	-0.056988	-0.0197336	-0.0605391	-0.0498351	-0.0610588	0.0956347	0.121469	0.138074	0.0907799	0.103716	0.112689	0.139232	0.14168	0.410607	0.409633	0.444915	0.442568	0.057467	0.123849	0.0331973	0.0687702	-0.155947
WCM2524_Z1	-0.0711695	-0.238175	-0.234941	-0.0381983	-0.00889554	-0.00491722	0.015374	0.0516153	-0.00259454	0.280231	0.275071	0.272812	0.0235324	0.0748839	0.0255279	0.0763272	0.0877989	0.194402	0.0279754	0.0144531	-0.00534112	0.0131061	0.0601476	0.203342	0.0481059	0.0517553	-0.249051	-0.248376	-0.225771	-0.259696	-0.246155	-0.246828	0.275464	0.279192	0.269634	0.27637	0.29618	0.253962	0.266245	0.275918	0.229821	0.244614	0.228316	0.211899	0.0966149	0.0527487	0.0939711	0.0764491	-0.0323714
WCM258_Z2	-0.0524264	-0.149685	-0.156936	-0.124109	-0.102815	-0.0957905	-0.0852658	0.08005	-0.104012	0.232926	0.22116	0.230435	-0.0174974	0.0731374	-0.000708265	0.124539	0.126266	0.247293	-0.17036	-0.214167	-0.257169	-0.218733	-0.178579	0.211071	0.109981	0.091587	-0.231016	-0.225624	-0.178709	-0.22912	-0.230558	-0.213767	0.247004	0.255843	0.2636	0.266562	0.284792	0.350327	0.358833	0.37187	0.0355329	-0.00367313	0.0269159	0.0425432	0.233614	0.174729	0.243073	0.232434	-0.0106993
WCM2596_Z1	0.307852	0.00792354	-0.0747436	0.0349923	0.00727689	0.0349897	0.076562	0.52477	0.0306896	0.335731	0.32726	0.316011	0.227335	0.454981	0.23675	0.24969	0.504715	0.402392	0.0624281	0.213441	0.0818917	0.191539	0.108428	0.172643	0.0189613	0.032524	-0.100458	-0.0996052	-0.0253291	-0.110445	-0.0974937	-0.0999342	0.0206312	0.0548483	0.0901389	0.0396388	0.0285605	0.190025	0.228646	0.239199	0.446417	0.370868	0.487513	0.502271	0.155667	0.257782	0.111441	0.171182	-0.228512
WCM2698_Z1	0.116061	-0.0318222	-0.0687823	0.00483284	0.0239095	0.0374298	0.0641163	0.278514	0.0258804	0.440914	0.433827	0.428734	0.166793	0.311937	0.181981	0.364617	0.392249	0.488431	-0.0863515	-0.00497982	-0.0984168	-0.0222264	-0.0685048	0.244249	0.143004	0.104975	-0.22496	-0.21183	-0.150478	-0.222164	-0.22142	-0.206628	0.18927	0.213021	0.233661	0.215993	0.22075	0.243856	0.264639	0.286808	0.235744	0.175934	0.246224	0.256821	0.12374	0.149536	0.12445	0.143844	-0.154231
WCM2738_Z1	0.302104	0.0303209	-0.0523596	-0.0678153	-0.0749244	-0.043605	-0.00886493	0.500227	-0.0618225	0.251885	0.241225	0.230878	0.106407	0.342857	0.120707	0.235975	0.471762	0.390486	-0.0855399	0.0428163	-0.126712	0.00649963	-0.0574099	0.248228	0.128555	0.113676	-0.0994389	-0.102901	-0.00715695	-0.108375	-0.0948773	-0.091232	0.0540527	0.102463	0.161431	0.0941063	0.0785064	0.306221	0.348038	0.368737	0.263646	0.187337	0.310993	0.322477	0.294132	0.35416	0.255663	0.305975	-0.11544
WCM2848_X1	0.486244	0.174002	0.0527951	0.0960814	0.0589022	0.0981631	0.138118	0.739803	0.0737609	0.307481	0.298522	0.283973	0.258693	0.555807	0.272127	0.362834	0.722047	0.527497	0.0568255	0.263713	0.0640277	0.22089	0.105878	0.245373	0.108703	0.119607	-0.00269403	-0.00230722	0.104266	-0.00673781	0.00861877	0.00610357	-0.067759	-0.0164243	0.0672154	-0.0230953	-0.0451437	0.18959	0.2315	0.251032	0.322349	0.24963	0.420906	0.447425	0.192093	0.336874	0.122156	0.222312	-0.162033
WCM493_Z1	0.0318058	-0.128031	-0.148464	-0.0176549	-0.00719896	-0.00807727	0.0133938	0.185589	0.000302929	0.275556	0.275511	0.267867	0.122396	0.213685	0.12082	0.252805	0.259244	0.371973	-0.173188	-0.118707	-0.182081	-0.123321	-0.157408	0.204694	0.158714	0.122759	-0.28307	-0.274106	-0.222111	-0.286014	-0.275512	-0.278049	0.283033	0.2988	0.321488	0.298457	0.295311	0.327135	0.348744	0.380705	0.118893	0.0581854	0.116395	0.126124	0.15105	0.157316	0.175548	0.176158	-0.0507639
WCM59_Z2	0.0970814	0.00530013	-0.036459	-0.0623667	-0.0677371	-0.0743055	-0.0638898	0.0116706	-0.0548659	0.0897637	0.0815146	0.093383	-0.0411682	0.00614477	-0.0519076	0.044555	0.0433405	0.17701	-0.1528	-0.166597	-0.174518	-0.136746	-0.156236	0.119211	0.0698412	0.0424366	-0.0905755	-0.081404	-0.0462242	-0.0826422	-0.0817502	-0.0799257	0.164151	0.152099	0.159245	0.165888	0.175752	0.13435	0.145797	0.152113	0.00970737	0.00247786	0.0164476	0.0304841	0.263474	0.237602	0.245917	0.257038	-0.081457
WCM929_Z1	-0.0419638	-0.123518	-0.125752	0.0766476	0.108928	0.101796	0.125886	0.160007	0.103224	0.45735	0.448448	0.450021	0.222289	0.2803	0.223143	0.322589	0.280931	0.425898	0.077502	0.0737868	0.0596621	0.074359	0.0868819	0.135472	0.0277801	0.00470909	-0.185428	-0.170573	-0.130881	-0.18526	-0.182988	-0.174265	0.109766	0.105787	0.0945935	0.117363	0.118077	0.211316	0.232704	0.259918	0.282426	0.266508	0.285433	0.283021	0.103118	0.08172	0.0946638	0.0892098	-0.0759105
[truncated: 49 more columns]

## Sheet: Fig. 1c
sample	comparison	coef	type	q1	q3	iqr	is_outlier	highlight_sample
CA0046_Z2	CA0046_Z1	0.64036	same_case	0.787085	0.931783	0.144698	FALSE	Other
CA0046_Z3	CA0046_Z1	0.493798	same_case	0.787085	0.931783	0.144698	TRUE	Other
CA0090_Z1	CA0046_Z1	0.00866815	different_case	-0.0733538	0.181869	0.255223	FALSE	Other
CA0090_Z2	CA0046_Z1	-0.0607571	different_case	-0.0733538	0.181869	0.255223	FALSE	Other
CA0090_Z3	CA0046_Z1	-0.0126023	different_case	-0.0733538	0.181869	0.255223	FALSE	Other
CA0090_Z4	CA0046_Z1	0.020102	different_case	-0.0733538	0.181869	0.255223	FALSE	Other
CA0090_Z5	CA0046_Z1	0.610589	different_case	-0.0733538	0.181869	0.255223	TRUE	Other
CA0090_Z6	CA0046_Z1	-0.0426621	different_case	-0.0733538	0.181869	0.255223	FALSE	Other
DFCI20_Z1	CA0046_Z1	0.0759143	different_case	-0.0733538	0.181869	0.255223	FALSE	Other
DFCI20_Z2	CA0046_Z1	0.0693724	different_case	-0.0733538	0.181869	0.255223	FALSE	Other
DFCI20_Z3	CA0046_Z1	0.06449	different_case	-0.0733538	0.181869	0.255223	FALSE	Other
DFCI23_Z1	CA0046_Z1	0.13595	different_case	-0.0733538	0.181869	0.255223	FALSE	Other
DFCI23_Z2	CA0046_Z1	0.364484	different_case	-0.0733538	0.181869	0.255223	FALSE	Other
DFCI23_Z3	CA0046_Z1	0.148945	different_case	-0.0733538	0.181869	0.255223	FALSE	Other
DFCI24_Z1	CA0046_Z1	0.174131	different_case	-0.0733538	0.181869	0.255223	FALSE	Other
DFCI24_Z2	CA0046_Z1	0.496183	different_case	-0.0733538	0.181869	0.255223	FALSE	Other
DFCI24_Z3	CA0046_Z1	0.238695	different_case	-0.0733538	0.181869	0.255223	FALSE	Other
DFCI46_Z1	CA0046_Z1	-0.0694187	different_case	-0.0733538	0.181869	0.255223	FALSE	Other
DFCI46_Z2	CA0046_Z1	0.152515	different_case	-0.0733538	0.181869	0.255223	FALSE	Other
DFCI46_Z3	CA0046_Z1	-0.0305851	different_case	-0.0733538	0.181869	0.255223	FALSE	Other
DFCI46_Z4	CA0046_Z1	0.123044	different_case	-0.0733538	0.181869	0.255223	FALSE	Other
DFCI46_Z5	CA0046_Z1	-0.0293746	different_case	-0.0733538	0.181869	0.255223	FALSE	Other
DFCI53_Z1	CA0046_Z1	0.177592	different_case	-0.0733538	0.181869	0.255223	FALSE	Other
DFCI53_Z2	CA0046_Z1	0.100898	different_case	-0.0733538	0.181869	0.255223	FALSE	Other
DFCI53_Z3	CA0046_Z1	0.124469	different_case	-0.0733538	0.181869	0.255223	FALSE	Other
WCM0_1	CA0046_Z1	0.271536	different_case	-0.0733538	0.181869	0.255223	FALSE	Other
WCM0_2	CA0046_Z1	0.265665	different_case	-0.0733538	0.181869	0.255223	FALSE	Other
WCM0_3	CA0046_Z1	0.336993	different_case	-0.0733538	0.181869	0.255223	FALSE	Other
WCM0_4	CA0046_Z1	0.266571	different_case	-0.0733538	0.181869	0.255223	FALSE	Other
WCM0_LM1A	CA0046_Z1	0.28804	different_case	-0.0733538	0.181869	0.255223	FALSE	Other
WCM0_PM2	CA0046_Z1	0.270241	different_case	-0.0733538	0.181869	0.255223	FALSE	Other
WCM1070_Z4	CA0046_Z1	-0.181647	different_case	-0.0733538	0.181869	0.255223	FALSE	Other
WCM1070_Z5	CA0046_Z1	-0.14375	different_case	-0.0733538	0.181869	0.255223	FALSE	Other
WCM1070_Z6	CA0046_Z1	-0.0333075	different_case	-0.0733538	0.181869	0.255223	FALSE	Other
WCM1070_Z7	CA0046_Z1	-0.162956	different_case	-0.0733538	0.181869	0.255223	FALSE	Other
WCM1070_Z8	CA0046_Z1	-0.18217	different_case	-0.0733538	0.181869	0.255223	FALSE	Other
WCM1089_Z1	CA0046_Z1	-0.098227	different_case	-0.0733538	0.181869	0.255223	FALSE	Other
WCM1089_Z2	CA0046_Z1	-0.0533504	different_case	-0.0733538	0.181869	0.255223	FALSE	Other
WCM1089_Z3	CA0046_Z1	-0.0383313	different_case	-0.0733538	0.181869	0.255223	FALSE	Other
WCM1358_Z1	CA0046_Z1	0.149224	different_case	-0.0733538	0.181869	0.255223	FALSE	Other
WCM1358_Z2	CA0046_Z1	0.102022	different_case	-0.0733538	0.181869	0.255223	FALSE	Other
WCM1358_Z3	CA0046_Z1	0.248135	different_case	-0.0733538	0.181869	0.255223	FALSE	Other
WCM1358_Z4	CA0046_Z1	0.270729	different_case	-0.0733538	0.181869	0.255223	FALSE	Other
WCM159_1	CA0046_Z1	0.227995	different_case	-0.0733538	0.181869	0.255223	FALSE	Other
WCM159_2	CA0046_Z1	0.427975	different_case	-0.0733538	0.181869	0.255223	FALSE	Other
WCM159_3	CA0046_Z1	0.149198	different_case	-0.0733538	0.181869	0.255223	FALSE	Other
WCM159_Z6	CA0046_Z1	0.267803	different_case	-0.0733538	0.181869	0.255223	FALSE	Other
WCM2549_Z1	CA0046_Z1	-0.272197	different_case	-0.0733538	0.181869	0.255223	FALSE	Other
WCM2549_Z2	CA0046_Z1	-0.260062	different_case	-0.0733538	0.181869	0.255223	FALSE	Other
WCM2549_Z3	CA0046_Z1	-0.269019	different_case	-0.0733538	0.181869	0.255223	FALSE	Other
WCM2549_Z4	CA0046_Z1	-0.247468	different_case	-0.0733538	0.181869	0.255223	FALSE	Other
WCM2549_Z5	CA0046_Z1	-0.260915	different_case	-0.0733538	0.181869	0.255223	FALSE	Other
WCM2549_Z6	CA0046_Z1	-0.237285	different_case	-0.0733538	0.181869	0.255223	FALSE	Other
WCM2939_Z2	CA0046_Z1	0.16992	different_case	-0.0733538	0.181869	0.255223	FALSE	Other
WCM2939_Z3	CA0046_Z1	0.0973898	different_case	-0.0733538	0.181869	0.255223	FALSE	Other
WCM2939_Z4	CA0046_Z1	-0.0533305	different_case	-0.0733538	0.181869	0.255223	FALSE	Other
WCM2939_Z6	CA0046_Z1	0.207878	different_case	-0.0733538	0.181869	0.255223	FALSE	Other
WCM3574_Z1	CA0046_Z1	0.211868	different_case	-0.0733538	0.181869	0.255223	FALSE	Other
WCM3574_Z2	CA0046_Z1	0.111073	different_case	-0.0733538	0.181869	0.255223	FALSE	Other
WCM3574_Z3	CA0046_Z1	0.0614955	different_case	-0.0733538	0.181869	0.255223	FALSE	Other
WCM3574_Z4	CA0046_Z1	0.298359	different_case	-0.0733538	0.181869	0.255223	FALSE	Other
WCM3672_Z1	CA0046_Z1	0.21751	different_case	-0.0733538	0.181869	0.255223	FALSE	Other
WCM3672_Z2	CA0046_Z1	0.583934	different_case	-0.0733538	0.181869	0.255223	TRUE	Other
WCM63_Z11	CA0046_Z1	-0.0313809	different_case	-0.0733538	0.181869	0.255223	FALSE	Other
WCM63_Z3	CA0046_Z1	-0.271235	different_case	-0.0733538	0.181869	0.255223	FALSE	Other
WCM63_Z4	CA0046_Z1	-0.268999	different_case	-0.0733538	0.181869	0.255223	FALSE	Other
WCM63_Z5	CA0046_Z1	-0.310456	different_case	-0.0733538	0.181869	0.255223	FALSE	Other
WCM63_Z6	CA0046_Z1	-0.0439613	different_case	-0.0733538	0.181869	0.255223	FALSE	Other
WCM63_Z7	CA0046_Z1	-0.0545991	different_case	-0.0733538	0.181869	0.255223	FALSE	Other
WCM63_Z8	CA0046_Z1	-0.067189	different_case	-0.0733538	0.181869	0.255223	FALSE	Other
WCM63_Z9	CA0046_Z1	-0.0610408	different_case	-0.0733538	0.181869	0.255223	FALSE	Other
WCM677_1	CA0046_Z1	-0.111079	different_case	-0.0733538	0.181869	0.255223	FALSE	Other
WCM677_2	CA0046_Z1	-0.133704	different_case	-0.0733538	0.181869	0.255223	FALSE	Other
WCM677_3	CA0046_Z1	-0.132699	different_case	-0.0733538	0.181869	0.255223	FALSE	Other
WCM677_4	CA0046_Z1	-0.133489	different_case	-0.0733538	0.181869	0.255223	FALSE	Other
WCM677_5	CA0046_Z1	-0.110869	different_case	-0.0733538	0.181869	0.255223	FALSE	Other
WCM90_1	CA0046_Z1	0.70657	different_case	-0.0733538	0.181869	0.255223	TRUE	Other
WCM90_2	CA0046_Z1	0.74404	different_case	-0.0733538	0.181869	0.255223	TRUE	Other
WCM90_3	CA0046_Z1	0.738342	different_case	-0.0733538	0.181869	0.255223	TRUE	Other
WCM90_Z1	CA0046_Z1	0.642029	different_case	-0.0733538	0.181869	0.255223	TRUE	Other
WCM90_Z21	CA0046_Z1	0.597596	different_case	-0.0733538	0.181869	0.255223	TRUE	Other
DFCI16_Z1	CA0046_Z1	0.00609216	different_case	-0.0733538	0.181869	0.255223	FALSE	Other
DFCI19_Z1	CA0046_Z1	-0.00896687	different_case	-0.0733538	0.181869	0.255223	FALSE	Other
WCM1024_Z1	CA0046_Z1	0.212222	different_case	-0.0733538	0.181869	0.255223	FALSE	Other
WCM12_Z13	CA0046_Z1	0.412304	different_case	-0.0733538	0.181869	0.255223	FALSE	Other
WCM191_Z8	CA0046_Z1	0.223852	different_case	-0.0733538	0.181869	0.255223	FALSE	Other
WCM2086_Z1	CA0046_Z1	0.114608	different_case	-0.0733538	0.181869	0.255223	FALSE	Other
WCM2343_Z1	CA0046_Z1	0.225219	different_case	-0.0733538	0.181869	0.255223	FALSE	Other
WCM2524_Z1	CA0046_Z1	-0.0711695	different_case	-0.0733538	0.181869	0.255223	FALSE	Other
WCM258_Z2	CA0046_Z1	-0.0524264	different_case	-0.0733538	0.181869	0.255223	FALSE	Other
WCM2596_Z1	CA0046_Z1	0.307852	different_case	-0.0733538	0.181869	0.255223	FALSE	Other
WCM2698_Z1	CA0046_Z1	0.116061	different_case	-0.0733538	0.181869	0.255223	FALSE	Other
WCM2738_Z1	CA0046_Z1	0.302104	different_case	-0.0733538	0.181869	0.255223	FALSE	Other
WCM2848_X1	CA0046_Z1	0.486244	different_case	-0.0733538	0.181869	0.255223	FALSE	Other
WCM493_Z1	CA0046_Z1	0.0318058	different_case	-0.0733538	0.181869	0.255223	FALSE	Other
WCM59_Z2	CA0046_Z1	0.0970814	different_case	-0.0733538	0.181869	0.255223	FALSE	Other
WCM929_Z1	CA0046_Z1	-0.0419638	different_case	-0.0733538	0.181869	0.255223	FALSE	Other
CA0046_Z3	CA0046_Z2	0.873383	same_case	0.787085	0.931783	0.144698	FALSE	Other
CA0090_Z1	CA0046_Z2	0.0848278	different_case	-0.0733538	0.181869	0.255223	FALSE	Other
CA0090_Z2	CA0046_Z2	0.0389838	different_case	-0.0733538	0.181869	0.255223	FALSE	Other
CA0090_Z3	CA0046_Z2	0.051103	different_case	-0.0733538	0.181869	0.255223	FALSE	Other
CA0090_Z4	CA0046_Z2	0.0601547	different_case	-0.0733538	0.181869	0.255223	FALSE	Other
CA0090_Z5	CA0046_Z2	0.266197	different_case	-0.0733538	0.181869	0.255223	FALSE	Other
CA0090_Z6	CA0046_Z2	0.0371606	different_case	-0.0733538	0.181869	0.255223	FALSE	Other
DFCI20_Z1	CA0046_Z2	-0.0376117	different_case	-0.0733538	0.181869	0.255223	FALSE	Other
DFCI20_Z2	CA0046_Z2	-0.0347842	different_case	-0.0733538	0.181869	0.255223	FALSE	Other
DFCI20_Z3	CA0046_Z2	-0.0395473	different_case	-0.0733538	0.181869	0.255223	FALSE	Other
DFCI23_Z1	CA0046_Z2	0.164915	different_case	-0.0733538	0.181869	0.255223	FALSE	Other
DFCI23_Z2	CA0046_Z2	0.206102	different_case	-0.0733538	0.181869	0.255223	FALSE	Other
DFCI23_Z3	CA0046_Z2	0.174918	different_case	-0.0733538	0.181869	0.255223	FALSE	Other
DFCI24_Z1	CA0046_Z2	0.181632	different_case	-0.0733538	0.181869	0.255223	FALSE	Other
DFCI24_Z2	CA0046_Z2	0.252733	different_case	-0.0733538	0.181869	0.255223	FALSE	Other
DFCI24_Z3	CA0046_Z2	0.0880269	different_case	-0.0733538	0.181869	0.255223	FALSE	Other
DFCI46_Z1	CA0046_Z2	0.0721847	different_case	-0.0733538	0.181869	0.255223	FALSE	Other
DFCI46_Z2	CA0046_Z2	0.192025	different_case	-0.0733538	0.181869	0.255223	FALSE	Other
DFCI46_Z3	CA0046_Z2	0.120949	different_case	-0.0733538	0.181869	0.255223	FALSE	Other
DFCI46_Z4	CA0046_Z2	0.182806	different_case	-0.0733538	0.181869	0.255223	FALSE	Other
DFCI46_Z5	CA0046_Z2	0.0803051	different_case	-0.0733538	0.181869	0.255223	FALSE	Other
DFCI53_Z1	CA0046_Z2	0.0691826	different_case	-0.0733538	0.181869	0.255223	FALSE	Other
DFCI53_Z2	CA0046_Z2	0.147038	different_case	-0.0733538	0.181869	0.255223	FALSE	Other
DFCI53_Z3	CA0046_Z2	0.166504	different_case	-0.0733538	0.181869	0.255223	FALSE	Other
WCM0_1	CA0046_Z2	0.396347	different_case	-0.0733538	0.181869	0.255223	FALSE	Other
WCM0_2	CA0046_Z2	0.397788	different_case	-0.0733538	0.181869	0.255223	FALSE	Other
WCM0_3	CA0046_Z2	0.417251	different_case	-0.0733538	0.181869	0.255223	FALSE	Other
WCM0_4	CA0046_Z2	0.407495	different_case	-0.0733538	0.181869	0.255223	FALSE	Other
WCM0_LM1A	CA0046_Z2	0.40683	different_case	-0.0733538	0.181869	0.255223	FALSE	Other
WCM0_PM2	CA0046_Z2	0.4024	different_case	-0.0733538	0.181869	0.255223	FALSE	Other
WCM1070_Z4	CA0046_Z2	-0.239713	different_case	-0.0733538	0.181869	0.255223	FALSE	Other
WCM1070_Z5	CA0046_Z2	-0.228403	different_case	-0.0733538	0.181869	0.255223	FALSE	Other
WCM1070_Z6	CA0046_Z2	-0.166987	different_case	-0.0733538	0.181869	0.255223	FALSE	Other
WCM1070_Z7	CA0046_Z2	-0.239549	different_case	-0.0733538	0.181869	0.255223	FALSE	Other
WCM1070_Z8	CA0046_Z2	-0.253144	different_case	-0.0733538	0.181869	0.255223	FALSE	Other
WCM1089_Z1	CA0046_Z2	-0.279287	different_case	-0.0733538	0.181869	0.255223	FALSE	Other
WCM1089_Z2	CA0046_Z2	-0.258785	different_case	-0.0733538	0.181869	0.255223	FALSE	Other
WCM1089_Z3	CA0046_Z2	-0.231154	different_case	-0.0733538	0.181869	0.255223	FALSE	Other
WCM1358_Z1	CA0046_Z2	0.0042543	different_case	-0.0733538	0.181869	0.255223	FALSE	Other
WCM1358_Z2	CA0046_Z2	-0.0153899	different_case	-0.0733538	0.181869	0.255223	FALSE	Other
WCM1358_Z3	CA0046_Z2	0.051034	different_case	-0.0733538	0.181869	0.255223	FALSE	Other
WCM1358_Z4	CA0046_Z2	0.063413	different_case	-0.0733538	0.181869	0.255223	FALSE	Other
WCM159_1	CA0046_Z2	0.0655601	different_case	-0.0733538	0.181869	0.255223	FALSE	Other
WCM159_2	CA0046_Z2	0.208114	different_case	-0.0733538	0.181869	0.255223	FALSE	Other
WCM159_3	CA0046_Z2	0.0323976	different_case	-0.0733538	0.181869	0.255223	FALSE	Other
WCM159_Z6	CA0046_Z2	0.10228	different_case	-0.0733538	0.181869	0.255223	FALSE	Other
WCM2549_Z1	CA0046_Z2	-0.104324	different_case	-0.0733538	0.181869	0.255223	FALSE	Other
WCM2549_Z2	CA0046_Z2	-0.0826211	different_case	-0.0733538	0.181869	0.255223	FALSE	Other
WCM2549_Z3	CA0046_Z2	-0.0931629	different_case	-0.0733538	0.181869	0.255223	FALSE	Other
WCM2549_Z4	CA0046_Z2	-0.0988867	different_case	-0.0733538	0.181869	0.255223	FALSE	Other
WCM2549_Z5	CA0046_Z2	-0.0883967	different_case	-0.0733538	0.181869	0.255223	FALSE	Other
WCM2549_Z6	CA0046_Z2	-0.0778694	different_case	-0.0733538	0.181869	0.255223	FALSE	Other
WCM2939_Z2	CA0046_Z2	-0.0400623	different_case	-0.0733538	0.181869	0.255223	FALSE	Other
WCM2939_Z3	CA0046_Z2	-0.0764441	different_case	-0.0733538	0.181869	0.255223	FALSE	Other
WCM2939_Z4	CA0046_Z2	-0.14976	different_case	-0.0733538	0.181869	0.255223	FALSE	Other
WCM2939_Z6	CA0046_Z2	-0.0178952	different_case	-0.0733538	0.181869	0.255223	FALSE	Other
WCM3574_Z1	CA0046_Z2	0.0549977	different_case	-0.0733538	0.181869	0.255223	FALSE	Other
WCM3574_Z2	CA0046_Z2	-0.00407028	different_case	-0.0733538	0.181869	0.255223	FALSE	Other
WCM3574_Z3	CA0046_Z2	-0.0225921	different_case	-0.0733538	0.181869	0.255223	FALSE	Other
WCM3574_Z4	CA0046_Z2	0.09666	different_case	-0.0733538	0.181869	0.255223	FALSE	Other
WCM3672_Z1	CA0046_Z2	0.0759141	different_case	-0.0733538	0.181869	0.255223	FALSE	Other
WCM3672_Z2	CA0046_Z2	0.255982	different_case	-0.0733538	0.181869	0.255223	FALSE	Other
WCM63_Z11	CA0046_Z2	-0.0972745	different_case	-0.0733538	0.181869	0.255223	FALSE	Other
WCM63_Z3	CA0046_Z2	-0.36702	different_case	-0.0733538	0.181869	0.255223	FALSE	Other
WCM63_Z4	CA0046_Z2	-0.357821	different_case	-0.0733538	0.181869	0.255223	FALSE	Other
WCM63_Z5	CA0046_Z2	-0.41941	different_case	-0.0733538	0.181869	0.255223	FALSE	Other
WCM63_Z6	CA0046_Z2	-0.123959	different_case	-0.0733538	0.181869	0.255223	FALSE	Other
WCM63_Z7	CA0046_Z2	-0.13022	different_case	-0.0733538	0.181869	0.255223	FALSE	Other
WCM63_Z8	CA0046_Z2	-0.13249	different_case	-0.0733538	0.181869	0.255223	FALSE	Other
WCM63_Z9	CA0046_Z2	-0.107387	different_case	-0.0733538	0.181869	0.255223	FALSE	Other
WCM677_1	CA0046_Z2	0.0777916	different_case	-0.0733538	0.181869	0.255223	FALSE	Other
WCM677_2	CA0046_Z2	0.0655539	different_case	-0.0733538	0.181869	0.255223	FALSE	Other
WCM677_3	CA0046_Z2	0.0737458	different_case	-0.0733538	0.181869	0.255223	FALSE	Other
WCM677_4	CA0046_Z2	0.0670254	different_case	-0.0733538	0.181869	0.255223	FALSE	Other
WCM677_5	CA0046_Z2	0.0818842	different_case	-0.0733538	0.181869	0.255223	FALSE	Other
WCM90_1	CA0046_Z2	0.415375	different_case	-0.0733538	0.181869	0.255223	FALSE	Other
WCM90_2	CA0046_Z2	0.434884	different_case	-0.0733538	0.181869	0.255223	FALSE	Other
WCM90_3	CA0046_Z2	0.442904	different_case	-0.0733538	0.181869	0.255223	FALSE	Other
WCM90_Z1	CA0046_Z2	0.375357	different_case	-0.0733538	0.181869	0.255223	FALSE	Other
WCM90_Z21	CA0046_Z2	0.347674	different_case	-0.0733538	0.181869	0.255223	FALSE	Other
DFCI16_Z1	CA0046_Z2	-0.113219	different_case	-0.0733538	0.181869	0.255223	FALSE	Other
DFCI19_Z1	CA0046_Z2	-0.0823716	different_case	-0.0733538	0.181869	0.255223	FALSE	Other
WCM1024_Z1	CA0046_Z2	0.087479	different_case	-0.0733538	0.181869	0.255223	FALSE	Other
WCM12_Z13	CA0046_Z2	0.385083	different_case	-0.0733538	0.181869	0.255223	FALSE	Other
WCM191_Z8	CA0046_Z2	0.0701285	different_case	-0.0733538	0.181869	0.255223	FALSE	Other
WCM2086_Z1	CA0046_Z2	0.000865346	different_case	-0.0733538	0.181869	0.255223	FALSE	Other
WCM2343_Z1	CA0046_Z2	0.0818548	different_case	-0.0733538	0.181869	0.255223	FALSE	Other
WCM2524_Z1	CA0046_Z2	-0.238175	different_case	-0.0733538	0.181869	0.255223	FALSE	Other
WCM258_Z2	CA0046_Z2	-0.149685	different_case	-0.0733538	0.181869	0.255223	FALSE	Other
WCM2596_Z1	CA0046_Z2	0.00792354	different_case	-0.0733538	0.181869	0.255223	FALSE	Other
WCM2698_Z1	CA0046_Z2	-0.0318222	different_case	-0.0733538	0.181869	0.255223	FALSE	Other
WCM2738_Z1	CA0046_Z2	0.0303209	different_case	-0.0733538	0.181869	0.255223	FALSE	Other
WCM2848_X1	CA0046_Z2	0.174002	different_case	-0.0733538	0.181869	0.255223	FALSE	Other
WCM493_Z1	CA0046_Z2	-0.128031	different_case	-0.0733538	0.181869	0.255223	FALSE	Other
WCM59_Z2	CA0046_Z2	0.00530013	different_case	-0.0733538	0.181869	0.255223	FALSE	Other
WCM929_Z1	CA0046_Z2	-0.123518	different_case	-0.0733538	0.181869	0.255223	FALSE	Other
CA0090_Z1	CA0046_Z3	0.104098	different_case	-0.0733538	0.181869	0.255223	FALSE	Other
CA0090_Z2	CA0046_Z3	0.0746973	different_case	-0.0733538	0.181869	0.255223	FALSE	Other
CA0090_Z3	CA0046_Z3	0.0787363	different_case	-0.0733538	0.181869	0.255223	FALSE	Other
CA0090_Z4	CA0046_Z3	0.0729885	different_case	-0.0733538	0.181869	0.255223	FALSE	Other
CA0090_Z5	CA0046_Z3	0.132164	different_case	-0.0733538	0.181869	0.255223	FALSE	Other
CA0090_Z6	CA0046_Z3	0.0672256	different_case	-0.0733538	0.181869	0.255223	FALSE	Other
DFCI20_Z1	CA0046_Z3	-0.0613312	different_case	-0.0733538	0.181869	0.255223	FALSE	Other
DFCI20_Z2	CA0046_Z3	-0.0583208	different_case	-0.0733538	0.181869	0.255223	FALSE	Other
DFCI20_Z3	CA0046_Z3	-0.0605445	different_case	-0.0733538	0.181869	0.255223	FALSE	Other
DFCI23_Z1	CA0046_Z3	0.13235	different_case	-0.0733538	0.181869	0.255223	FALSE	Other
DFCI23_Z2	CA0046_Z3	0.121882	different_case	-0.0733538	0.181869	0.255223	FALSE	Other
DFCI23_Z3	CA0046_Z3	0.145756	different_case	-0.0733538	0.181869	0.255223	FALSE	Other
DFCI24_Z1	CA0046_Z3	0.14707	different_case	-0.0733538	0.181869	0.255223	FALSE	Other
DFCI24_Z2	CA0046_Z3	0.139736	different_case	-0.0733538	0.181869	0.255223	FALSE	Other
DFCI24_Z3	CA0046_Z3	0.0284429	different_case	-0.0733538	0.181869	0.255223	FALSE	Other
DFCI46_Z1	CA0046_Z3	0.0959573	different_case	-0.0733538	0.181869	0.255223	FALSE	Other
DFCI46_Z2	CA0046_Z3	0.173173	different_case	-0.0733538	0.181869	0.255223	FALSE	Other
DFCI46_Z3	CA0046_Z3	0.136443	different_case	-0.0733538	0.181869	0.255223	FALSE	Other
DFCI46_Z4	CA0046_Z3	0.167939	different_case	-0.0733538	0.181869	0.255223	FALSE	Other
DFCI46_Z5	CA0046_Z3	0.0989184	different_case	-0.0733538	0.181869	0.255223	FALSE	Other
DFCI53_Z1	CA0046_Z3	0.0537313	different_case	-0.0733538	0.181869	0.255223	FALSE	Other
DFCI53_Z2	CA0046_Z3	0.155978	different_case	-0.0733538	0.181869	0.255223	FALSE	Other
DFCI53_Z3	CA0046_Z3	0.16971	different_case	-0.0733538	0.181869	0.255223	FALSE	Other
WCM0_1	CA0046_Z3	0.357708	different_case	-0.0733538	0.181869	0.255223	FALSE	Other
WCM0_2	CA0046_Z3	0.355124	different_case	-0.0733538	0.181869	0.255223	FALSE	Other
WCM0_3	CA0046_Z3	0.358495	different_case	-0.0733538	0.181869	0.255223	FALSE	Other
WCM0_4	CA0046_Z3	0.36648	different_case	-0.0733538	0.181869	0.255223	FALSE	Other
WCM0_LM1A	CA0046_Z3	0.363261	different_case	-0.0733538	0.181869	0.255223	FALSE	Other
WCM0_PM2	CA0046_Z3	0.361636	different_case	-0.0733538	0.181869	0.255223	FALSE	Other
WCM1070_Z4	CA0046_Z3	-0.199455	different_case	-0.0733538	0.181869	0.255223	FALSE	Other
WCM1070_Z5	CA0046_Z3	-0.198671	different_case	-0.0733538	0.181869	0.255223	FALSE	Other
WCM1070_Z6	CA0046_Z3	-0.150913	different_case	-0.0733538	0.181869	0.255223	FALSE	Other
WCM1070_Z7	CA0046_Z3	-0.204722	different_case	-0.0733538	0.181869	0.255223	FALSE	Other
WCM1070_Z8	CA0046_Z3	-0.21321	different_case	-0.0733538	0.181869	0.255223	FALSE	Other
WCM1089_Z1	CA0046_Z3	-0.284831	different_case	-0.0733538	0.181869	0.255223	FALSE	Other
WCM1089_Z2	CA0046_Z3	-0.271836	different_case	-0.0733538	0.181869	0.255223	FALSE	Other
WCM1089_Z3	CA0046_Z3	-0.24869	different_case	-0.0733538	0.181869	0.255223	FALSE	Other
WCM1358_Z1	CA0046_Z3	-0.0501872	different_case	-0.0733538	0.181869	0.255223	FALSE	Other
WCM1358_Z2	CA0046_Z3	-0.0532411	different_case	-0.0733538	0.181869	0.255223	FALSE	Other
WCM1358_Z3	CA0046_Z3	-0.0216584	different_case	-0.0733538	0.181869	0.255223	FALSE	Other
WCM1358_Z4	CA0046_Z3	-0.0145642	different_case	-0.0733538	0.181869	0.255223	FALSE	Other
WCM159_1	CA0046_Z3	0.00316836	different_case	-0.0733538	0.181869	0.255223	FALSE	Other
WCM159_2	CA0046_Z3	0.0999355	different_case	-0.0733538	0.181869	0.255223	FALSE	Other
WCM159_3	CA0046_Z3	-0.0204949	different_case	-0.0733538	0.181869	0.255223	FALSE	Other
WCM159_Z6	CA0046_Z3	0.0245912	different_case	-0.0733538	0.181869	0.255223	FALSE	Other
WCM2549_Z1	CA0046_Z3	-0.0432794	different_case	-0.0733538	0.181869	0.255223	FALSE	Other
WCM2549_Z2	CA0046_Z3	-0.0239451	different_case	-0.0733538	0.181869	0.255223	FALSE	Other
WCM2549_Z3	CA0046_Z3	-0.0310147	different_case	-0.0733538	0.181869	0.255223	FALSE	Other
WCM2549_Z4	CA0046_Z3	-0.0548113	different_case	-0.0733538	0.181869	0.255223	FALSE	Other
WCM2549_Z5	CA0046_Z3	-0.0329954	different_case	-0.0733538	0.181869	0.255223	FALSE	Other
WCM2549_Z6	CA0046_Z3	-0.0257014	different_case	-0.0733538	0.181869	0.255223	FALSE	Other
WCM2939_Z2	CA0046_Z3	-0.0912635	different_case	-0.0733538	0.181869	0.255223	FALSE	Other
WCM2939_Z3	CA0046_Z3	-0.107518	different_case	-0.0733538	0.181869	0.255223	FALSE	Other
WCM2939_Z4	CA0046_Z3	-0.142574	different_case	-0.0733538	0.181869	0.255223	FALSE	Other
WCM2939_Z6	CA0046_Z3	-0.0746613	different_case	-0.0733538	0.181869	0.255223	FALSE	Other
WCM3574_Z1	CA0046_Z3	-0.000977898	different_case	-0.0733538	0.181869	0.255223	FALSE	Other
WCM3574_Z2	CA0046_Z3	-0.039947	different_case	-0.0733538	0.181869	0.255223	FALSE	Other
WCM3574_Z3	CA0046_Z3	-0.0437815	different_case	-0.0733538	0.181869	0.255223	FALSE	Other
WCM3574_Z4	CA0046_Z3	0.0281108	different_case	-0.0733538	0.181869	0.255223	FALSE	Other
WCM3672_Z1	CA0046_Z3	0.0414832	different_case	-0.0733538	0.181869	0.255223	FALSE	Other
WCM3672_Z2	CA0046_Z3	0.121291	different_case	-0.0733538	0.181869	0.255223	FALSE	Other
WCM63_Z11	CA0046_Z3	-0.0968464	different_case	-0.0733538	0.181869	0.255223	FALSE	Other
WCM63_Z3	CA0046_Z3	-0.309385	different_case	-0.0733538	0.181869	0.255223	FALSE	Other
WCM63_Z4	CA0046_Z3	-0.297616	different_case	-0.0733538	0.181869	0.255223	FALSE	Other
WCM63_Z5	CA0046_Z3	-0.35549	different_case	-0.0733538	0.181869	0.255223	FALSE	Other
WCM63_Z6	CA0046_Z3	-0.122705	different_case	-0.0733538	0.181869	0.255223	FALSE	Other
WCM63_Z7	CA0046_Z3	-0.119787	different_case	-0.0733538	0.181869	0.255223	FALSE	Other
WCM63_Z8	CA0046_Z3	-0.113881	different_case	-0.0733538	0.181869	0.255223	FALSE	Other
WCM63_Z9	CA0046_Z3	-0.0937094	different_case	-0.0733538	0.181869	0.255223	FALSE	Other
WCM677_1	CA0046_Z3	0.107232	different_case	-0.0733538	0.181869	0.255223	FALSE	Other
WCM677_2	CA0046_Z3	0.098071	different_case	-0.0733538	0.181869	0.255223	FALSE	Other
WCM677_3	CA0046_Z3	0.110002	different_case	-0.0733538	0.181869	0.255223	FALSE	Other
WCM677_4	CA0046_Z3	0.102912	different_case	-0.0733538	0.181869	0.255223	FALSE	Other
WCM677_5	CA0046_Z3	0.115261	different_case	-0.0733538	0.181869	0.255223	FALSE	Other
WCM90_1	CA0046_Z3	0.257133	different_case	-0.0733538	0.181869	0.255223	FALSE	Other
WCM90_2	CA0046_Z3	0.269314	different_case	-0.0733538	0.181869	0.255223	FALSE	Other
WCM90_3	CA0046_Z3	0.282435	different_case	-0.0733538	0.181869	0.255223	FALSE	Other
WCM90_Z1	CA0046_Z3	0.230804	different_case	-0.0733538	0.181869	0.255223	FALSE	Other
WCM90_Z21	CA0046_Z3	0.216974	different_case	-0.0733538	0.181869	0.255223	FALSE	Other
DFCI16_Z1	CA0046_Z3	-0.133568	different_case	-0.0733538	0.181869	0.255223	FALSE	Other
DFCI19_Z1	CA0046_Z3	-0.067314	different_case	-0.0733538	0.181869	0.255223	FALSE	Other
WCM1024_Z1	CA0046_Z3	0.0550372	different_case	-0.0733538	0.181869	0.255223	FALSE	Other
WCM12_Z13	CA0046_Z3	0.329998	different_case	-0.0733538	0.181869	0.255223	FALSE	Other
WCM191_Z8	CA0046_Z3	0.0244708	different_case	-0.0733538	0.181869	0.255223	FALSE	Other
WCM2086_Z1	CA0046_Z3	-0.0274654	different_case	-0.0733538	0.181869	0.255223	FALSE	Other
WCM2343_Z1	CA0046_Z3	0.0405937	different_case	-0.0733538	0.181869	0.255223	FALSE	Other
WCM2524_Z1	CA0046_Z3	-0.234941	different_case	-0.0733538	0.181869	0.255223	FALSE	Other
WCM258_Z2	CA0046_Z3	-0.156936	different_case	-0.0733538	0.181869	0.255223	FALSE	Other
WCM2596_Z1	CA0046_Z3	-0.0747436	different_case	-0.0733538	0.181869	0.255223	FALSE	Other
WCM2698_Z1	CA0046_Z3	-0.0687823	different_case	-0.0733538	0.181869	0.255223	FALSE	Other
WCM2738_Z1	CA0046_Z3	-0.0523596	different_case	-0.0733538	0.181869	0.255223	FALSE	Other
WCM2848_X1	CA0046_Z3	0.0527951	different_case	-0.0733538	0.181869	0.255223	FALSE	Other
WCM493_Z1	CA0046_Z3	-0.148464	different_case	-0.0733538	0.181869	0.255223	FALSE	Other
WCM59_Z2	CA0046_Z3	-0.036459	different_case	-0.0733538	0.181869	0.255223	FALSE	Other
WCM929_Z1	CA0046_Z3	-0.125752	different_case	-0.0733538	0.181869	0.255223	FALSE	Other
CA0090_Z2	CA0090_Z1	0.88764	same_case	0.787085	0.931783	0.144698	FALSE	CA0090
CA0090_Z3	CA0090_Z1	0.901425	same_case	0.787085	0.931783	0.144698	FALSE	CA0090
CA0090_Z4	CA0090_Z1	0.885219	same_case	0.787085	0.931783	0.144698	FALSE	CA0090
CA0090_Z5	CA0090_Z1	0.169552	same_case	0.787085	0.931783	0.144698	TRUE	CA0090
CA0090_Z6	CA0090_Z1	0.912858	same_case	0.787085	0.931783	0.144698	FALSE	CA0090
DFCI20_Z1	CA0090_Z1	0.0546599	different_case	-0.0733538	0.181869	0.255223	FALSE	Other
DFCI20_Z2	CA0090_Z1	0.0660822	different_case	-0.0733538	0.181869	0.255223	FALSE	Other
DFCI20_Z3	CA0090_Z1	0.0549087	different_case	-0.0733538	0.181869	0.255223	FALSE	Other
DFCI23_Z1	CA0090_Z1	0.236126	different_case	-0.0733538	0.181869	0.255223	FALSE	Other
DFCI23_Z2	CA0090_Z1	0.20705	different_case	-0.0733538	0.181869	0.255223	FALSE	Other
DFCI23_Z3	CA0090_Z1	0.244931	different_case	-0.0733538	0.181869	0.255223	FALSE	Other
DFCI24_Z1	CA0090_Z1	0.292913	different_case	-0.0733538	0.181869	0.255223	FALSE	Other
DFCI24_Z2	CA0090_Z1	0.228202	different_case	-0.0733538	0.181869	0.255223	FALSE	Other
DFCI24_Z3	CA0090_Z1	0.173357	different_case	-0.0733538	0.181869	0.255223	FALSE	Other
DFCI46_Z1	CA0090_Z1	0.181547	different_case	-0.0733538	0.181869	0.255223	FALSE	Other
DFCI46_Z2	CA0090_Z1	0.2394	different_case	-0.0733538	0.181869	0.255223	FALSE	Other
DFCI46_Z3	CA0090_Z1	0.244441	different_case	-0.0733538	0.181869	0.255223	FALSE	Other
DFCI46_Z4	CA0090_Z1	0.232585	different_case	-0.0733538	0.181869	0.255223	FALSE	Other
DFCI46_Z5	CA0090_Z1	0.205261	different_case	-0.0733538	0.181869	0.255223	FALSE	Other
DFCI53_Z1	CA0090_Z1	0.061977	different_case	-0.0733538	0.181869	0.255223	FALSE	Other
DFCI53_Z2	CA0090_Z1	0.206308	different_case	-0.0733538	0.181869	0.255223	FALSE	Other
DFCI53_Z3	CA0090_Z1	0.198081	different_case	-0.0733538	0.181869	0.255223	FALSE	Other
WCM0_1	CA0090_Z1	0.122846	different_case	-0.0733538	0.181869	0.255223	FALSE	Other
WCM0_2	CA0090_Z1	0.120025	different_case	-0.0733538	0.181869	0.255223	FALSE	Other
WCM0_3	CA0090_Z1	0.133469	different_case	-0.0733538	0.181869	0.255223	FALSE	Other
WCM0_4	CA0090_Z1	0.120263	different_case	-0.0733538	0.181869	0.255223	FALSE	Other
WCM0_LM1A	CA0090_Z1	0.125353	different_case	-0.0733538	0.181869	0.255223	FALSE	Other
WCM0_PM2	CA0090_Z1	0.120225	different_case	-0.0733538	0.181869	0.255223	FALSE	Other
WCM1070_Z4	CA0090_Z1	-0.0528624	different_case	-0.0733538	0.181869	0.255223	FALSE	Other
WCM1070_Z5	CA0090_Z1	-0.0637015	different_case	-0.0733538	0.181869	0.255223	FALSE	Other
WCM1070_Z6	CA0090_Z1	-0.045871	different_case	-0.0733538	0.181869	0.255223	FALSE	Other
WCM1070_Z7	CA0090_Z1	-0.0683114	different_case	-0.0733538	0.181869	0.255223	FALSE	Other
WCM1070_Z8	CA0090_Z1	-0.0579738	different_case	-0.0733538	0.181869	0.255223	FALSE	Other
WCM1089_Z1	CA0090_Z1	-0.0699514	different_case	-0.0733538	0.181869	0.255223	FALSE	Other
WCM1089_Z2	CA0090_Z1	-0.0599475	different_case	-0.0733538	0.181869	0.255223	FALSE	Other
WCM1089_Z3	CA0090_Z1	-0.0941937	different_case	-0.0733538	0.181869	0.255223	FALSE	Other
WCM1358_Z1	CA0090_Z1	0.0474425	different_case	-0.0733538	0.181869	0.255223	FALSE	Other
WCM1358_Z2	CA0090_Z1	0.0598267	different_case	-0.0733538	0.181869	0.255223	FALSE	Other
WCM1358_Z3	CA0090_Z1	0.0794577	different_case	-0.0733538	0.181869	0.255223	FALSE	Other
WCM1358_Z4	CA0090_Z1	0.0728294	different_case	-0.0733538	0.181869	0.255223	FALSE	Other
WCM159_1	CA0090_Z1	-0.247404	different_case	-0.0733538	0.181869	0.255223	FALSE	Other
WCM159_2	CA0090_Z1	-0.193009	different_case	-0.0733538	0.181869	0.255223	FALSE	Other
WCM159_3	CA0090_Z1	-0.230076	different_case	-0.0733538	0.181869	0.255223	FALSE	Other
WCM159_Z6	CA0090_Z1	-0.223073	different_case	-0.0733538	0.181869	0.255223	FALSE	Other
WCM2549_Z1	CA0090_Z1	0.0467963	different_case	-0.0733538	0.181869	0.255223	FALSE	Other
WCM2549_Z2	CA0090_Z1	0.0493269	different_case	-0.0733538	0.181869	0.255223	FALSE	Other
WCM2549_Z3	CA0090_Z1	0.0592558	different_case	-0.0733538	0.181869	0.255223	FALSE	Other
WCM2549_Z4	CA0090_Z1	0.0636048	different_case	-0.0733538	0.181869	0.255223	FALSE	Other
WCM2549_Z5	CA0090_Z1	0.0607056	different_case	-0.0733538	0.181869	0.255223	FALSE	Other
WCM2549_Z6	CA0090_Z1	0.060573	different_case	-0.0733538	0.181869	0.255223	FALSE	Other
WCM2939_Z2	CA0090_Z1	0.0331298	different_case	-0.0733538	0.181869	0.255223	FALSE	Other
WCM2939_Z3	CA0090_Z1	0.0262054	different_case	-0.0733538	0.181869	0.255223	FALSE	Other
WCM2939_Z4	CA0090_Z1	-0.0130934	different_case	-0.0733538	0.181869	0.255223	FALSE	Other
WCM2939_Z6	CA0090_Z1	0.0471305	different_case	-0.0733538	0.181869	0.255223	FALSE	Other
WCM3574_Z1	CA0090_Z1	0.0364663	different_case	-0.0733538	0.181869	0.255223	FALSE	Other
WCM3574_Z2	CA0090_Z1	0.0375635	different_case	-0.0733538	0.181869	0.255223	FALSE	Other
WCM3574_Z3	CA0090_Z1	0.0276979	different_case	-0.0733538	0.181869	0.255223	FALSE	Other
WCM3574_Z4	CA0090_Z1	0.0628322	different_case	-0.0733538	0.181869	0.255223	FALSE	Other
WCM3672_Z1	CA0090_Z1	-0.039963	different_case	-0.0733538	0.181869	0.255223	FALSE	Other
WCM3672_Z2	CA0090_Z1	0.0982284	different_case	-0.0733538	0.181869	0.255223	FALSE	Other
WCM63_Z11	CA0090_Z1	-0.105269	different_case	-0.0733538	0.181869	0.255223	FALSE	Other
WCM63_Z3	CA0090_Z1	-0.11546	different_case	-0.0733538	0.181869	0.255223	FALSE	Other
WCM63_Z4	CA0090_Z1	-0.123809	different_case	-0.0733538	0.181869	0.255223	FALSE	Other
WCM63_Z5	CA0090_Z1	-0.0835628	different_case	-0.0733538	0.181869	0.255223	FALSE	Other
WCM63_Z6	CA0090_Z1	-0.0977351	different_case	-0.0733538	0.181869	0.255223	FALSE	Other
WCM63_Z7	CA0090_Z1	-0.089785	different_case	-0.0733538	0.181869	0.255223	FALSE	Other
WCM63_Z8	CA0090_Z1	-0.0922517	different_case	-0.0733538	0.181869	0.255223	FALSE	Other
WCM63_Z9	CA0090_Z1	-0.131005	different_case	-0.0733538	0.181869	0.255223	FALSE	Other
WCM677_1	CA0090_Z1	0.104163	different_case	-0.0733538	0.181869	0.255223	FALSE	Other
WCM677_2	CA0090_Z1	0.104916	different_case	-0.0733538	0.181869	0.255223	FALSE	Other
WCM677_3	CA0090_Z1	0.116228	different_case	-0.0733538	0.181869	0.255223	FALSE	Other
WCM677_4	CA0090_Z1	0.118893	different_case	-0.0733538	0.181869	0.255223	FALSE	Other
WCM677_5	CA0090_Z1	0.117888	different_case	-0.0733538	0.181869	0.255223	FALSE	Other
WCM90_1	CA0090_Z1	-0.027776	different_case	-0.0733538	0.181869	0.255223	FALSE	Other
WCM90_2	CA0090_Z1	-0.0247764	different_case	-0.0733538	0.181869	0.255223	FALSE	Other
WCM90_3	CA0090_Z1	-0.0462756	different_case	-0.0733538	0.181869	0.255223	FALSE	Other
WCM90_Z1	CA0090_Z1	-0.0613653	different_case	-0.0733538	0.181869	0.255223	FALSE	Other
WCM90_Z21	CA0090_Z1	-0.0589813	different_case	-0.0733538	0.181869	0.255223	FALSE	Other
DFCI16_Z1	CA0090_Z1	0.0331497	different_case	-0.0733538	0.181869	0.255223	FALSE	Other
DFCI19_Z1	CA0090_Z1	-0.0188105	different_case	-0.0733538	0.181869	0.255223	FALSE	Other
WCM1024_Z1	CA0090_Z1	-0.0489156	different_case	-0.0733538	0.181869	0.255223	FALSE	Other
WCM12_Z13	CA0090_Z1	0.10044	different_case	-0.0733538	0.181869	0.255223	FALSE	Other
WCM191_Z8	CA0090_Z1	0.035417	different_case	-0.0733538	0.181869	0.255223	FALSE	Other
WCM2086_Z1	CA0090_Z1	0.102183	different_case	-0.0733538	0.181869	0.255223	FALSE	Other
WCM2343_Z1	CA0090_Z1	0.070933	different_case	-0.0733538	0.181869	0.255223	FALSE	Other
WCM2524_Z1	CA0090_Z1	-0.0381983	different_case	-0.0733538	0.181869	0.255223	FALSE	Other
WCM258_Z2	CA0090_Z1	-0.124109	different_case	-0.0733538	0.181869	0.255223	FALSE	Other
WCM2596_Z1	CA0090_Z1	0.0349923	different_case	-0.0733538	0.181869	0.255223	FALSE	Other
WCM2698_Z1	CA0090_Z1	0.00483284	different_case	-0.0733538	0.181869	0.255223	FALSE	Other
WCM2738_Z1	CA0090_Z1	-0.0678153	different_case	-0.0733538	0.181869	0.255223	FALSE	Other
WCM2848_X1	CA0090_Z1	0.0960814	different_case	-0.0733538	0.181869	0.255223	FALSE	Other
WCM493_Z1	CA0090_Z1	-0.0176549	different_case	-0.0733538	0.181869	0.255223	FALSE	Other
WCM59_Z2	CA0090_Z1	-0.0623667	different_case	-0.0733538	0.181869	0.255223	FALSE	Other
WCM929_Z1	CA0090_Z1	0.0766476	different_case	-0.0733538	0.181869	0.255223	FALSE	Other
CA0090_Z3	CA0090_Z2	0.929094	same_case	0.787085	0.931783	0.144698	FALSE	CA0090
CA0090_Z4	CA0090_Z2	0.921775	same_case	0.787085	0.931783	0.144698	FALSE	CA0090
CA0090_Z5	CA0090_Z2	0.0854603	same_case	0.787085	0.931783	0.144698	TRUE	CA0090
CA0090_Z6	CA0090_Z2	0.951847	same_case	0.787085	0.931783	0.144698	FALSE	CA0090
DFCI20_Z1	CA0090_Z2	0.0841349	different_case	-0.0733538	0.181869	0.255223	FALSE	Other
DFCI20_Z2	CA0090_Z2	0.0950477	different_case	-0.0733538	0.181869	0.255223	FALSE	Other
DFCI20_Z3	CA0090_Z2	0.0860356	different_case	-0.0733538	0.181869	0.255223	FALSE	Other
DFCI23_Z1	CA0090_Z2	0.232488	different_case	-0.0733538	0.181869	0.255223	FALSE	Other
DFCI23_Z2	CA0090_Z2	0.175436	different_case	-0.0733538	0.181869	0.255223	FALSE	Other
DFCI23_Z3	CA0090_Z2	0.235086	different_case	-0.0733538	0.181869	0.255223	FALSE	Other
DFCI24_Z1	CA0090_Z2	0.292935	different_case	-0.0733538	0.181869	0.255223	FALSE	Other
DFCI24_Z2	CA0090_Z2	0.181858	different_case	-0.0733538	0.181869	0.255223	FALSE	Other
DFCI24_Z3	CA0090_Z2	0.169884	different_case	-0.0733538	0.181869	0.255223	FALSE	Other
DFCI46_Z1	CA0090_Z2	0.160373	different_case	-0.0733538	0.181869	0.255223	FALSE	Other
DFCI46_Z2	CA0090_Z2	0.203453	different_case	-0.0733538	0.181869	0.255223	FALSE	Other
DFCI46_Z3	CA0090_Z2	0.231442	different_case	-0.0733538	0.181869	0.255223	FALSE	Other
DFCI46_Z4	CA0090_Z2	0.1964	different_case	-0.0733538	0.181869	0.255223	FALSE	Other
DFCI46_Z5	CA0090_Z2	0.176788	different_case	-0.0733538	0.181869	0.255223	FALSE	Other
DFCI53_Z1	CA0090_Z2	0.035364	different_case	-0.0733538	0.181869	0.255223	FALSE	Other
DFCI53_Z2	CA0090_Z2	0.19313	different_case	-0.0733538	0.181869	0.255223	FALSE	Other
DFCI53_Z3	CA0090_Z2	0.183327	different_case	-0.0733538	0.181869	0.255223	FALSE	Other
WCM0_1	CA0090_Z2	0.0739625	different_case	-0.0733538	0.181869	0.255223	FALSE	Other
WCM0_2	CA0090_Z2	0.0734409	different_case	-0.0733538	0.181869	0.255223	FALSE	Other
WCM0_3	CA0090_Z2	0.0804402	different_case	-0.0733538	0.181869	0.255223	FALSE	Other
WCM0_4	CA0090_Z2	0.0731951	different_case	-0.0733538	0.181869	0.255223	FALSE	Other
WCM0_LM1A	CA0090_Z2	0.0763334	different_case	-0.0733538	0.181869	0.255223	FALSE	Other
WCM0_PM2	CA0090_Z2	0.0726089	different_case	-0.0733538	0.181869	0.255223	FALSE	Other
WCM1070_Z4	CA0090_Z2	-0.0212148	different_case	-0.0733538	0.181869	0.255223	FALSE	Other
WCM1070_Z5	CA0090_Z2	-0.0346508	different_case	-0.0733538	0.181869	0.255223	FALSE	Other
WCM1070_Z6	CA0090_Z2	-0.0253339	different_case	-0.0733538	0.181869	0.255223	FALSE	Other
WCM1070_Z7	CA0090_Z2	-0.0325512	different_case	-0.0733538	0.181869	0.255223	FALSE	Other
WCM1070_Z8	CA0090_Z2	-0.0233929	different_case	-0.0733538	0.181869	0.255223	FALSE	Other
WCM1089_Z1	CA0090_Z2	-0.0840845	different_case	-0.0733538	0.181869	0.255223	FALSE	Other
WCM1089_Z2	CA0090_Z2	-0.0780677	different_case	-0.0733538	0.181869	0.255223	FALSE	Other
WCM1089_Z3	CA0090_Z2	-0.0912485	different_case	-0.0733538	0.181869	0.255223	FALSE	Other
WCM1358_Z1	CA0090_Z2	0.0266848	different_case	-0.0733538	0.181869	0.255223	FALSE	Other
WCM1358_Z2	CA0090_Z2	0.0509111	different_case	-0.0733538	0.181869	0.255223	FALSE	Other
WCM1358_Z3	CA0090_Z2	0.0513741	different_case	-0.0733538	0.181869	0.255223	FALSE	Other
WCM1358_Z4	CA0090_Z2	0.0428719	different_case	-0.0733538	0.181869	0.255223	FALSE	Other
WCM159_1	CA0090_Z2	-0.265326	different_case	-0.0733538	0.181869	0.255223	FALSE	Other
WCM159_2	CA0090_Z2	-0.222265	different_case	-0.0733538	0.181869	0.255223	FALSE	Other
WCM159_3	CA0090_Z2	-0.238726	different_case	-0.0733538	0.181869	0.255223	FALSE	Other
WCM159_Z6	CA0090_Z2	-0.243739	different_case	-0.0733538	0.181869	0.255223	FALSE	Other
WCM2549_Z1	CA0090_Z2	0.0583577	different_case	-0.0733538	0.181869	0.255223	FALSE	Other
WCM2549_Z2	CA0090_Z2	0.0571814	different_case	-0.0733538	0.181869	0.255223	FALSE	Other
WCM2549_Z3	CA0090_Z2	0.0654121	different_case	-0.0733538	0.181869	0.255223	FALSE	Other
WCM2549_Z4	CA0090_Z2	0.0648866	different_case	-0.0733538	0.181869	0.255223	FALSE	Other
WCM2549_Z5	CA0090_Z2	0.0727327	different_case	-0.0733538	0.181869	0.255223	FALSE	Other
WCM2549_Z6	CA0090_Z2	0.0708921	different_case	-0.0733538	0.181869	0.255223	FALSE	Other
WCM2939_Z2	CA0090_Z2	0.0203388	different_case	-0.0733538	0.181869	0.255223	FALSE	Other
WCM2939_Z3	CA0090_Z2	0.0241806	different_case	-0.0733538	0.181869	0.255223	FALSE	Other
WCM2939_Z4	CA0090_Z2	0.0071127	different_case	-0.0733538	0.181869	0.255223	FALSE	Other
WCM2939_Z6	CA0090_Z2	0.0303741	different_case	-0.0733538	0.181869	0.255223	FALSE	Other
WCM3574_Z1	CA0090_Z2	0.0102877	different_case	-0.0733538	0.181869	0.255223	FALSE	Other
WCM3574_Z2	CA0090_Z2	0.0461868	different_case	-0.0733538	0.181869	0.255223	FALSE	Other
WCM3574_Z3	CA0090_Z2	0.0227393	different_case	-0.0733538	0.181869	0.255223	FALSE	Other
WCM3574_Z4	CA0090_Z2	0.0366698	different_case	-0.0733538	0.181869	0.255223	FALSE	Other
WCM3672_Z1	CA0090_Z2	-0.0417795	different_case	-0.0733538	0.181869	0.255223	FALSE	Other
WCM3672_Z2	CA0090_Z2	0.0266037	different_case	-0.0733538	0.181869	0.255223	FALSE	Other
WCM63_Z11	CA0090_Z2	-0.11175	different_case	-0.0733538	0.181869	0.255223	FALSE	Other
WCM63_Z3	CA0090_Z2	-0.0756863	different_case	-0.0733538	0.181869	0.255223	FALSE	Other
WCM63_Z4	CA0090_Z2	-0.0833035	different_case	-0.0733538	0.181869	0.255223	FALSE	Other
WCM63_Z5	CA0090_Z2	-0.045715	different_case	-0.0733538	0.181869	0.255223	FALSE	Other
WCM63_Z6	CA0090_Z2	-0.106177	different_case	-0.0733538	0.181869	0.255223	FALSE	Other
WCM63_Z7	CA0090_Z2	-0.0950963	different_case	-0.0733538	0.181869	0.255223	FALSE	Other
WCM63_Z8	CA0090_Z2	-0.0931713	different_case	-0.0733538	0.181869	0.255223	FALSE	Other
WCM63_Z9	CA0090_Z2	-0.132876	different_case	-0.0733538	0.181869	0.255223	FALSE	Other
WCM677_1	CA0090_Z2	0.102777	different_case	-0.0733538	0.181869	0.255223	FALSE	Other
WCM677_2	CA0090_Z2	0.10936	different_case	-0.0733538	0.181869	0.255223	FALSE	Other
WCM677_3	CA0090_Z2	0.115925	different_case	-0.0733538	0.181869	0.255223	FALSE	Other
WCM677_4	CA0090_Z2	0.117151	different_case	-0.0733538	0.181869	0.255223	FALSE	Other
WCM677_5	CA0090_Z2	0.114928	different_case	-0.0733538	0.181869	0.255223	FALSE	Other
WCM90_1	CA0090_Z2	-0.0829225	different_case	-0.0733538	0.181869	0.255223	FALSE	Other
WCM90_2	CA0090_Z2	-0.0813983	different_case	-0.0733538	0.181869	0.255223	FALSE	Other
WCM90_3	CA0090_Z2	-0.100926	different_case	-0.0733538	0.181869	0.255223	FALSE	Other
WCM90_Z1	CA0090_Z2	-0.0951886	different_case	-0.0733538	0.181869	0.255223	FALSE	Other
WCM90_Z21	CA0090_Z2	-0.083644	different_case	-0.0733538	0.181869	0.255223	FALSE	Other
DFCI16_Z1	CA0090_Z2	0.0453228	different_case	-0.0733538	0.181869	0.255223	FALSE	Other
DFCI19_Z1	CA0090_Z2	0.00499592	different_case	-0.0733538	0.181869	0.255223	FALSE	Other
WCM1024_Z1	CA0090_Z2	-0.0211035	different_case	-0.0733538	0.181869	0.255223	FALSE	Other
WCM12_Z13	CA0090_Z2	0.0370742	different_case	-0.0733538	0.181869	0.255223	FALSE	Other
WCM191_Z8	CA0090_Z2	0.0224198	different_case	-0.0733538	0.181869	0.255223	FALSE	Other
WCM2086_Z1	CA0090_Z2	0.107553	different_case	-0.0733538	0.181869	0.255223	FALSE	Other
WCM2343_Z1	CA0090_Z2	0.0598503	different_case	-0.0733538	0.181869	0.255223	FALSE	Other
WCM2524_Z1	CA0090_Z2	-0.00889554	different_case	-0.0733538	0.181869	0.255223	FALSE	Other
WCM258_Z2	CA0090_Z2	-0.102815	different_case	-0.0733538	0.181869	0.255223	FALSE	Other
WCM2596_Z1	CA0090_Z2	0.00727689	different_case	-0.0733538	0.181869	0.255223	FALSE	Other
WCM2698_Z1	CA0090_Z2	0.0239095	different_case	-0.0733538	0.181869	0.255223	FALSE	Other
WCM2738_Z1	CA0090_Z2	-0.0749244	different_case	-0.0733538	0.181869	0.255223	FALSE	Other
WCM2848_X1	CA0090_Z2	0.0589022	different_case	-0.0733538	0.181869	0.255223	FALSE	Other
WCM493_Z1	CA0090_Z2	-0.00719896	different_case	-0.0733538	0.181869	0.255223	FALSE	Other
WCM59_Z2	CA0090_Z2	-0.0677371	different_case	-0.0733538	0.181869	0.255223	FALSE	Other
WCM929_Z1	CA0090_Z2	0.108928	different_case	-0.0733538	0.181869	0.255223	FALSE	Other
CA0090_Z4	CA0090_Z3	0.936305	same_case	0.787085	0.931783	0.144698	FALSE	CA0090
CA0090_Z5	CA0090_Z3	0.139259	same_case	0.787085	0.931783	0.144698	TRUE	CA0090
CA0090_Z6	CA0090_Z3	0.949684	same_case	0.787085	0.931783	0.144698	FALSE	CA0090
DFCI20_Z1	CA0090_Z3	0.0685295	different_case	-0.0733538	0.181869	0.255223	FALSE	Other
DFCI20_Z2	CA0090_Z3	0.0764748	different_case	-0.0733538	0.181869	0.255223	FALSE	Other
DFCI20_Z3	CA0090_Z3	0.0685161	different_case	-0.0733538	0.181869	0.255223	FALSE	Other
DFCI23_Z1	CA0090_Z3	0.226239	different_case	-0.0733538	0.181869	0.255223	FALSE	Other
DFCI23_Z2	CA0090_Z3	0.196105	different_case	-0.0733538	0.181869	0.255223	FALSE	Other
DFCI23_Z3	CA0090_Z3	0.238007	different_case	-0.0733538	0.181869	0.255223	FALSE	Other
DFCI24_Z1	CA0090_Z3	0.30747	different_case	-0.0733538	0.181869	0.255223	FALSE	Other
DFCI24_Z2	CA0090_Z3	0.226145	different_case	-0.0733538	0.181869	0.255223	FALSE	Other
DFCI24_Z3	CA0090_Z3	0.189201	different_case	-0.0733538	0.181869	0.255223	FALSE	Other
DFCI46_Z1	CA0090_Z3	0.168556	different_case	-0.0733538	0.181869	0.255223	FALSE	Other
DFCI46_Z2	CA0090_Z3	0.220305	different_case	-0.0733538	0.181869	0.255223	FALSE	Other
DFCI46_Z3	CA0090_Z3	0.226825	different_case	-0.0733538	0.181869	0.255223	FALSE	Other
DFCI46_Z4	CA0090_Z3	0.207228	different_case	-0.0733538	0.181869	0.255223	FALSE	Other
DFCI46_Z5	CA0090_Z3	0.189237	different_case	-0.0733538	0.181869	0.255223	FALSE	Other
DFCI53_Z1	CA0090_Z3	0.0676963	different_case	-0.0733538	0.181869	0.255223	FALSE	Other
DFCI53_Z2	CA0090_Z3	0.201522	different_case	-0.0733538	0.181869	0.255223	FALSE	Other
DFCI53_Z3	CA0090_Z3	0.190434	different_case	-0.0733538	0.181869	0.255223	FALSE	Other
WCM0_1	CA0090_Z3	0.0978366	different_case	-0.0733538	0.181869	0.255223	FALSE	Other
WCM0_2	CA0090_Z3	0.0974596	different_case	-0.0733538	0.181869	0.255223	FALSE	Other
WCM0_3	CA0090_Z3	0.111097	different_case	-0.0733538	0.181869	0.255223	FALSE	Other
WCM0_4	CA0090_Z3	0.0971079	different_case	-0.0733538	0.181869	0.255223	FALSE	Other
WCM0_LM1A	CA0090_Z3	0.099903	different_case	-0.0733538	0.181869	0.255223	FALSE	Other
WCM0_PM2	CA0090_Z3	0.0967908	different_case	-0.0733538	0.181869	0.255223	FALSE	Other
WCM1070_Z4	CA0090_Z3	-0.0336001	different_case	-0.0733538	0.181869	0.255223	FALSE	Other
WCM1070_Z5	CA0090_Z3	-0.0415536	different_case	-0.0733538	0.181869	0.255223	FALSE	Other
WCM1070_Z6	CA0090_Z3	-0.0208263	different_case	-0.0733538	0.181869	0.255223	FALSE	Other
WCM1070_Z7	CA0090_Z3	-0.043605	different_case	-0.0733538	0.181869	0.255223	FALSE	Other
WCM1070_Z8	CA0090_Z3	-0.0330303	different_case	-0.0733538	0.181869	0.255223	FALSE	Other
WCM1089_Z1	CA0090_Z3	-0.0495648	different_case	-0.0733538	0.181869	0.255223	FALSE	Other
WCM1089_Z2	CA0090_Z3	-0.0464712	different_case	-0.0733538	0.181869	0.255223	FALSE	Other
WCM1089_Z3	CA0090_Z3	-0.0765857	different_case	-0.0733538	0.181869	0.255223	FALSE	Other
WCM1358_Z1	CA0090_Z3	0.0505152	different_case	-0.0733538	0.181869	0.255223	FALSE	Other
WCM1358_Z2	CA0090_Z3	0.0652856	different_case	-0.0733538	0.181869	0.255223	FALSE	Other
WCM1358_Z3	CA0090_Z3	0.0753676	different_case	-0.0733538	0.181869	0.255223	FALSE	Other
WCM1358_Z4	CA0090_Z3	0.066452	different_case	-0.0733538	0.181869	0.255223	FALSE	Other
WCM159_1	CA0090_Z3	-0.243261	different_case	-0.0733538	0.181869	0.255223	FALSE	Other
WCM159_2	CA0090_Z3	-0.194352	different_case	-0.0733538	0.181869	0.255223	FALSE	Other
WCM159_3	CA0090_Z3	-0.222708	different_case	-0.0733538	0.181869	0.255223	FALSE	Other
WCM159_Z6	CA0090_Z3	-0.222141	different_case	-0.0733538	0.181869	0.255223	FALSE	Other
WCM2549_Z1	CA0090_Z3	0.0575343	different_case	-0.0733538	0.181869	0.255223	FALSE	Other
WCM2549_Z2	CA0090_Z3	0.0609975	different_case	-0.0733538	0.181869	0.255223	FALSE	Other
WCM2549_Z3	CA0090_Z3	0.0719807	different_case	-0.0733538	0.181869	0.255223	FALSE	Other
WCM2549_Z4	CA0090_Z3	0.0717929	different_case	-0.0733538	0.181869	0.255223	FALSE	Other
WCM2549_Z5	CA0090_Z3	0.0753379	different_case	-0.0733538	0.181869	0.255223	FALSE	Other
WCM2549_Z6	CA0090_Z3	0.0750567	different_case	-0.0733538	0.181869	0.255223	FALSE	Other
WCM2939_Z2	CA0090_Z3	0.0397021	different_case	-0.0733538	0.181869	0.255223	FALSE	Other
WCM2939_Z3	CA0090_Z3	0.0350664	different_case	-0.0733538	0.181869	0.255223	FALSE	Other
WCM2939_Z4	CA0090_Z3	0.00374407	different_case	-0.0733538	0.181869	0.255223	FALSE	Other
WCM2939_Z6	CA0090_Z3	0.0520621	different_case	-0.0733538	0.181869	0.255223	FALSE	Other
WCM3574_Z1	CA0090_Z3	0.0144467	different_case	-0.0733538	0.181869	0.255223	FALSE	Other
WCM3574_Z2	CA0090_Z3	0.0454572	different_case	-0.0733538	0.181869	0.255223	FALSE	Other
WCM3574_Z3	CA0090_Z3	0.0127159	different_case	-0.0733538	0.181869	0.255223	FALSE	Other
WCM3574_Z4	CA0090_Z3	0.0507518	different_case	-0.0733538	0.181869	0.255223	FALSE	Other
WCM3672_Z1	CA0090_Z3	-0.000940016	different_case	-0.0733538	0.181869	0.255223	FALSE	Other
WCM3672_Z2	CA0090_Z3	0.074446	different_case	-0.0733538	0.181869	0.255223	FALSE	Other
WCM63_Z11	CA0090_Z3	-0.097338	different_case	-0.0733538	0.181869	0.255223	FALSE	Other
WCM63_Z3	CA0090_Z3	-0.0665505	different_case	-0.0733538	0.181869	0.255223	FALSE	Other
WCM63_Z4	CA0090_Z3	-0.0769754	different_case	-0.0733538	0.181869	0.255223	FALSE	Other
WCM63_Z5	CA0090_Z3	-0.0409742	different_case	-0.0733538	0.181869	0.255223	FALSE	Other
WCM63_Z6	CA0090_Z3	-0.0848801	different_case	-0.0733538	0.181869	0.255223	FALSE	Other
WCM63_Z7	CA0090_Z3	-0.0781425	different_case	-0.0733538	0.181869	0.255223	FALSE	Other
WCM63_Z8	CA0090_Z3	-0.0756467	different_case	-0.0733538	0.181869	0.255223	FALSE	Other
WCM63_Z9	CA0090_Z3	-0.118794	different_case	-0.0733538	0.181869	0.255223	FALSE	Other
WCM677_1	CA0090_Z3	0.0858805	different_case	-0.0733538	0.181869	0.255223	FALSE	Other
WCM677_2	CA0090_Z3	0.0853055	different_case	-0.0733538	0.181869	0.255223	FALSE	Other
WCM677_3	CA0090_Z3	0.0948177	different_case	-0.0733538	0.181869	0.255223	FALSE	Other
WCM677_4	CA0090_Z3	0.0940542	different_case	-0.0733538	0.181869	0.255223	FALSE	Other
WCM677_5	CA0090_Z3	0.0899454	different_case	-0.0733538	0.181869	0.255223	FALSE	Other
WCM90_1	CA0090_Z3	-0.0602439	different_case	-0.0733538	0.181869	0.255223	FALSE	Other
WCM90_2	CA0090_Z3	-0.0578392	different_case	-0.0733538	0.181869	0.255223	FALSE	Other
WCM90_3	CA0090_Z3	-0.0752157	different_case	-0.0733538	0.181869	0.255223	FALSE	Other
WCM90_Z1	CA0090_Z3	-0.0784532	different_case	-0.0733538	0.181869	0.255223	FALSE	Other
WCM90_Z21	CA0090_Z3	-0.0669056	different_case	-0.0733538	0.181869	0.255223	FALSE	Other
DFCI16_Z1	CA0090_Z3	0.0502292	different_case	-0.0733538	0.181869	0.255223	FALSE	Other
DFCI19_Z1	CA0090_Z3	0.00800451	different_case	-0.0733538	0.181869	0.255223	FALSE	Other
WCM1024_Z1	CA0090_Z3	0.000513576	different_case	-0.0733538	0.181869	0.255223	FALSE	Other
WCM12_Z13	CA0090_Z3	0.0639603	different_case	-0.0733538	0.181869	0.255223	FALSE	Other
WCM191_Z8	CA0090_Z3	0.0339736	different_case	-0.0733538	0.181869	0.255223	FALSE	Other
WCM2086_Z1	CA0090_Z3	0.101648	different_case	-0.0733538	0.181869	0.255223	FALSE	Other
WCM2343_Z1	CA0090_Z3	0.0635365	different_case	-0.0733538	0.181869	0.255223	FALSE	Other
WCM2524_Z1	CA0090_Z3	-0.00491722	different_case	-0.0733538	0.181869	0.255223	FALSE	Other
WCM258_Z2	CA0090_Z3	-0.0957905	different_case	-0.0733538	0.181869	0.255223	FALSE	Other
WCM2596_Z1	CA0090_Z3	0.0349897	different_case	-0.0733538	0.181869	0.255223	FALSE	Other
WCM2698_Z1	CA0090_Z3	0.0374298	different_case	-0.0733538	0.181869	0.255223	FALSE	Other
WCM2738_Z1	CA0090_Z3	-0.043605	different_case	-0.0733538	0.181869	0.255223	FALSE	Other
WCM2848_X1	CA0090_Z3	0.0981631	different_case	-0.0733538	0.181869	0.255223	FALSE	Other
WCM493_Z1	CA0090_Z3	-0.00807727	different_case	-0.0733538	0.181869	0.255223	FALSE	Other
WCM59_Z2	CA0090_Z3	-0.0743055	different_case	-0.0733538	0.181869	0.255223	FALSE	Other
WCM929_Z1	CA0090_Z3	0.101796	different_case	-0.0733538	0.181869	0.255223	FALSE	Other
CA0090_Z5	CA0090_Z4	0.176238	same_case	0.787085	0.931783	0.144698	TRUE	CA0090
CA0090_Z6	CA0090_Z4	0.948494	same_case	0.787085	0.931783	0.144698	FALSE	CA0090
DFCI20_Z1	CA0090_Z4	0.114684	different_case	-0.0733538	0.181869	0.255223	FALSE	Other
DFCI20_Z2	CA0090_Z4	0.124806	different_case	-0.0733538	0.181869	0.255223	FALSE	Other
DFCI20_Z3	CA0090_Z4	0.113619	different_case	-0.0733538	0.181869	0.255223	FALSE	Other
DFCI23_Z1	CA0090_Z4	0.255305	different_case	-0.0733538	0.181869	0.255223	FALSE	Other
DFCI23_Z2	CA0090_Z4	0.234566	different_case	-0.0733538	0.181869	0.255223	FALSE	Other
DFCI23_Z3	CA0090_Z4	0.263244	different_case	-0.0733538	0.181869	0.255223	FALSE	Other
DFCI24_Z1	CA0090_Z4	0.322042	different_case	-0.0733538	0.181869	0.255223	FALSE	Other
DFCI24_Z2	CA0090_Z4	0.260469	different_case	-0.0733538	0.181869	0.255223	FALSE	Other
DFCI24_Z3	CA0090_Z4	0.219148	different_case	-0.0733538	0.181869	0.255223	FALSE	Other
DFCI46_Z1	CA0090_Z4	0.178731	different_case	-0.0733538	0.181869	0.255223	FALSE	Other
DFCI46_Z2	CA0090_Z4	0.23908	different_case	-0.0733538	0.181869	0.255223	FALSE	Other
DFCI46_Z3	CA0090_Z4	0.237658	different_case	-0.0733538	0.181869	0.255223	FALSE	Other
DFCI46_Z4	CA0090_Z4	0.225514	different_case	-0.0733538	0.181869	0.255223	FALSE	Other
DFCI46_Z5	CA0090_Z4	0.203812	different_case	-0.0733538	0.181869	0.255223	FALSE	Other
DFCI53_Z1	CA0090_Z4	0.0767673	different_case	-0.0733538	0.181869	0.255223	FALSE	Other
DFCI53_Z2	CA0090_Z4	0.193999	different_case	-0.0733538	0.181869	0.255223	FALSE	Other
DFCI53_Z3	CA0090_Z4	0.193909	different_case	-0.0733538	0.181869	0.255223	FALSE	Other
WCM0_1	CA0090_Z4	0.0982256	different_case	-0.0733538	0.181869	0.255223	FALSE	Other
WCM0_2	CA0090_Z4	0.0986936	different_case	-0.0733538	0.181869	0.255223	FALSE	Other
WCM0_3	CA0090_Z4	0.117118	different_case	-0.0733538	0.181869	0.255223	FALSE	Other
WCM0_4	CA0090_Z4	0.0974227	different_case	-0.0733538	0.181869	0.255223	FALSE	Other
WCM0_LM1A	CA0090_Z4	0.101996	different_case	-0.0733538	0.181869	0.255223	FALSE	Other
WCM0_PM2	CA0090_Z4	0.0973765	different_case	-0.0733538	0.181869	0.255223	FALSE	Other
WCM1070_Z4	CA0090_Z4	-0.0213327	different_case	-0.0733538	0.181869	0.255223	FALSE	Other
WCM1070_Z5	CA0090_Z4	-0.0277437	different_case	-0.0733538	0.181869	0.255223	FALSE	Other
WCM1070_Z6	CA0090_Z4	-0.00434508	different_case	-0.0733538	0.181869	0.255223	FALSE	Other
WCM1070_Z7	CA0090_Z4	-0.030682	different_case	-0.0733538	0.181869	0.255223	FALSE	Other
WCM1070_Z8	CA0090_Z4	-0.0221989	different_case	-0.0733538	0.181869	0.255223	FALSE	Other
WCM1089_Z1	CA0090_Z4	-0.0438892	different_case	-0.0733538	0.181869	0.255223	FALSE	Other
WCM1089_Z2	CA0090_Z4	-0.0368144	different_case	-0.0733538	0.181869	0.255223	FALSE	Other
WCM1089_Z3	CA0090_Z4	-0.0606512	different_case	-0.0733538	0.181869	0.255223	FALSE	Other
WCM1358_Z1	CA0090_Z4	0.0894241	different_case	-0.0733538	0.181869	0.255223	FALSE	Other
WCM1358_Z2	CA0090_Z4	0.0961763	different_case	-0.0733538	0.181869	0.255223	FALSE	Other
WCM1358_Z3	CA0090_Z4	0.114544	different_case	-0.0733538	0.181869	0.255223	FALSE	Other
WCM1358_Z4	CA0090_Z4	0.103487	different_case	-0.0733538	0.181869	0.255223	FALSE	Other
WCM159_1	CA0090_Z4	-0.231574	different_case	-0.0733538	0.181869	0.255223	FALSE	Other
WCM159_2	CA0090_Z4	-0.172241	different_case	-0.0733538	0.181869	0.255223	FALSE	Other
WCM159_3	CA0090_Z4	-0.21448	different_case	-0.0733538	0.181869	0.255223	FALSE	Other
WCM159_Z6	CA0090_Z4	-0.207378	different_case	-0.0733538	0.181869	0.255223	FALSE	Other
WCM2549_Z1	CA0090_Z4	0.0293814	different_case	-0.0733538	0.181869	0.255223	FALSE	Other
WCM2549_Z2	CA0090_Z4	0.0328082	different_case	-0.0733538	0.181869	0.255223	FALSE	Other
WCM2549_Z3	CA0090_Z4	0.0356754	different_case	-0.0733538	0.181869	0.255223	FALSE	Other
WCM2549_Z4	CA0090_Z4	0.0499678	different_case	-0.0733538	0.181869	0.255223	FALSE	Other
WCM2549_Z5	CA0090_Z4	0.0457257	different_case	-0.0733538	0.181869	0.255223	FALSE	Other
WCM2549_Z6	CA0090_Z4	0.0475145	different_case	-0.0733538	0.181869	0.255223	FALSE	Other
WCM2939_Z2	CA0090_Z4	0.0751349	different_case	-0.0733538	0.181869	0.255223	FALSE	Other
WCM2939_Z3	CA0090_Z4	0.0689441	different_case	-0.0733538	0.181869	0.255223	FALSE	Other
WCM2939_Z4	CA0090_Z4	0.0270403	different_case	-0.0733538	0.181869	0.255223	FALSE	Other
WCM2939_Z6	CA0090_Z4	0.091383	different_case	-0.0733538	0.181869	0.255223	FALSE	Other
WCM3574_Z1	CA0090_Z4	0.058625	different_case	-0.0733538	0.181869	0.255223	FALSE	Other
WCM3574_Z2	CA0090_Z4	0.0797041	different_case	-0.0733538	0.181869	0.255223	FALSE	Other
WCM3574_Z3	CA0090_Z4	0.0489816	different_case	-0.0733538	0.181869	0.255223	FALSE	Other
WCM3574_Z4	CA0090_Z4	0.093529	different_case	-0.0733538	0.181869	0.255223	FALSE	Other
WCM3672_Z1	CA0090_Z4	0.0218634	different_case	-0.0733538	0.181869	0.255223	FALSE	Other
WCM3672_Z2	CA0090_Z4	0.110781	different_case	-0.0733538	0.181869	0.255223	FALSE	Other
WCM63_Z11	CA0090_Z4	-0.0898116	different_case	-0.0733538	0.181869	0.255223	FALSE	Other
WCM63_Z3	CA0090_Z4	-0.0732199	different_case	-0.0733538	0.181869	0.255223	FALSE	Other
WCM63_Z4	CA0090_Z4	-0.0885363	different_case	-0.0733538	0.181869	0.255223	FALSE	Other
WCM63_Z5	CA0090_Z4	-0.0558877	different_case	-0.0733538	0.181869	0.255223	FALSE	Other
WCM63_Z6	CA0090_Z4	-0.08667	different_case	-0.0733538	0.181869	0.255223	FALSE	Other
WCM63_Z7	CA0090_Z4	-0.0843979	different_case	-0.0733538	0.181869	0.255223	FALSE	Other
WCM63_Z8	CA0090_Z4	-0.0846763	different_case	-0.0733538	0.181869	0.255223	FALSE	Other
WCM63_Z9	CA0090_Z4	-0.120488	different_case	-0.0733538	0.181869	0.255223	FALSE	Other
WCM677_1	CA0090_Z4	0.0491445	different_case	-0.0733538	0.181869	0.255223	FALSE	Other
WCM677_2	CA0090_Z4	0.0480975	different_case	-0.0733538	0.181869	0.255223	FALSE	Other
WCM677_3	CA0090_Z4	0.0558145	different_case	-0.0733538	0.181869	0.255223	FALSE	Other
WCM677_4	CA0090_Z4	0.054651	different_case	-0.0733538	0.181869	0.255223	FALSE	Other
WCM677_5	CA0090_Z4	0.050525	different_case	-0.0733538	0.181869	0.255223	FALSE	Other
WCM90_1	CA0090_Z4	-0.0162745	different_case	-0.0733538	0.181869	0.255223	FALSE	Other
WCM90_2	CA0090_Z4	-0.0131897	different_case	-0.0733538	0.181869	0.255223	FALSE	Other
WCM90_3	CA0090_Z4	-0.0329109	different_case	-0.0733538	0.181869	0.255223	FALSE	Other
WCM90_Z1	CA0090_Z4	-0.0372614	different_case	-0.0733538	0.181869	0.255223	FALSE	Other
WCM90_Z21	CA0090_Z4	-0.026955	different_case	-0.0733538	0.181869	0.255223	FALSE	Other
DFCI16_Z1	CA0090_Z4	0.066629	different_case	-0.0733538	0.181869	0.255223	FALSE	Other
DFCI19_Z1	CA0090_Z4	0.0115543	different_case	-0.0733538	0.181869	0.255223	FALSE	Other
WCM1024_Z1	CA0090_Z4	0.0412327	different_case	-0.0733538	0.181869	0.255223	FALSE	Other
WCM12_Z13	CA0090_Z4	0.0778842	different_case	-0.0733538	0.181869	0.255223	FALSE	Other
WCM191_Z8	CA0090_Z4	0.0739623	different_case	-0.0733538	0.181869	0.255223	FALSE	Other
WCM2086_Z1	CA0090_Z4	0.144305	different_case	-0.0733538	0.181869	0.255223	FALSE	Other
WCM2343_Z1	CA0090_Z4	0.101767	different_case	-0.0733538	0.181869	0.255223	FALSE	Other
WCM2524_Z1	CA0090_Z4	0.015374	different_case	-0.0733538	0.181869	0.255223	FALSE	Other
WCM258_Z2	CA0090_Z4	-0.0852658	different_case	-0.0733538	0.181869	0.255223	FALSE	Other
WCM2596_Z1	CA0090_Z4	0.076562	different_case	-0.0733538	0.181869	0.255223	FALSE	Other
WCM2698_Z1	CA0090_Z4	0.0641163	different_case	-0.0733538	0.181869	0.255223	FALSE	Other
WCM2738_Z1	CA0090_Z4	-0.00886493	different_case	-0.0733538	0.181869	0.255223	FALSE	Other
WCM2848_X1	CA0090_Z4	0.138118	different_case	-0.0733538	0.181869	0.255223	FALSE	Other
WCM493_Z1	CA0090_Z4	0.0133938	different_case	-0.0733538	0.181869	0.255223	FALSE	Other
WCM59_Z2	CA0090_Z4	-0.0638898	different_case	-0.0733538	0.181869	0.255223	FALSE	Other
WCM929_Z1	CA0090_Z4	0.125886	different_case	-0.0733538	0.181869	0.255223	FALSE	Other
CA0090_Z6	CA0090_Z5	0.115287	same_case	0.787085	0.931783	0.144698	TRUE	CA0090
DFCI20_Z1	CA0090_Z5	0.221537	different_case	-0.0733538	0.181869	0.255223	FALSE	Other
DFCI20_Z2	CA0090_Z5	0.212825	different_case	-0.0733538	0.181869	0.255223	FALSE	Other
DFCI20_Z3	CA0090_Z5	0.196519	different_case	-0.0733538	0.181869	0.255223	FALSE	Other
DFCI23_Z1	CA0090_Z5	0.237869	different_case	-0.0733538	0.181869	0.255223	FALSE	Other
DFCI23_Z2	CA0090_Z5	0.551957	different_case	-0.0733538	0.181869	0.255223	FALSE	Other
DFCI23_Z3	CA0090_Z5	0.262553	different_case	-0.0733538	0.181869	0.255223	FALSE	Other
DFCI24_Z1	CA0090_Z5	0.292626	different_case	-0.0733538	0.181869	0.255223	FALSE	Other
DFCI24_Z2	CA0090_Z5	0.752508	different_case	-0.0733538	0.181869	0.255223	TRUE	Other
DFCI24_Z3	CA0090_Z5	0.402364	different_case	-0.0733538	0.181869	0.255223	FALSE	Other
DFCI46_Z1	CA0090_Z5	0.0343252	different_case	-0.0733538	0.181869	0.255223	FALSE	Other
DFCI46_Z2	CA0090_Z5	0.294722	different_case	-0.0733538	0.181869	0.255223	FALSE	Other
DFCI46_Z3	CA0090_Z5	0.0576176	different_case	-0.0733538	0.181869	0.255223	FALSE	Other
DFCI46_Z4	CA0090_Z5	0.248464	different_case	-0.0733538	0.181869	0.255223	FALSE	Other
DFCI46_Z5	CA0090_Z5	0.0914836	different_case	-0.0733538	0.181869	0.255223	FALSE	Other
DFCI53_Z1	CA0090_Z5	0.213562	different_case	-0.0733538	0.181869	0.255223	FALSE	Other
DFCI53_Z2	CA0090_Z5	0.100124	different_case	-0.0733538	0.181869	0.255223	FALSE	Other
DFCI53_Z3	CA0090_Z5	0.135623	different_case	-0.0733538	0.181869	0.255223	FALSE	Other
WCM0_1	CA0090_Z5	0.109637	different_case	-0.0733538	0.181869	0.255223	FALSE	Other
WCM0_2	CA0090_Z5	0.0953665	different_case	-0.0733538	0.181869	0.255223	FALSE	Other
WCM0_3	CA0090_Z5	0.202604	different_case	-0.0733538	0.181869	0.255223	FALSE	Other
WCM0_4	CA0090_Z5	0.0979046	different_case	-0.0733538	0.181869	0.255223	FALSE	Other
WCM0_LM1A	CA0090_Z5	0.121455	different_case	-0.0733538	0.181869	0.255223	FALSE	Other
WCM0_PM2	CA0090_Z5	0.105979	different_case	-0.0733538	0.181869	0.255223	FALSE	Other
WCM1070_Z4	CA0090_Z5	-0.134251	different_case	-0.0733538	0.181869	0.255223	FALSE	Other
WCM1070_Z5	CA0090_Z5	-0.078017	different_case	-0.0733538	0.181869	0.255223	FALSE	Other
WCM1070_Z6	CA0090_Z5	0.0197159	different_case	-0.0733538	0.181869	0.255223	FALSE	Other
WCM1070_Z7	CA0090_Z5	-0.100432	different_case	-0.0733538	0.181869	0.255223	FALSE	Other
WCM1070_Z8	CA0090_Z5	-0.122386	different_case	-0.0733538	0.181869	0.255223	FALSE	Other
WCM1089_Z1	CA0090_Z5	0.0292158	different_case	-0.0733538	0.181869	0.255223	FALSE	Other
WCM1089_Z2	CA0090_Z5	0.080478	different_case	-0.0733538	0.181869	0.255223	FALSE	Other
WCM1089_Z3	CA0090_Z5	0.110858	different_case	-0.0733538	0.181869	0.255223	FALSE	Other
WCM1358_Z1	CA0090_Z5	0.262326	different_case	-0.0733538	0.181869	0.255223	FALSE	Other
WCM1358_Z2	CA0090_Z5	0.196219	different_case	-0.0733538	0.181869	0.255223	FALSE	Other
WCM1358_Z3	CA0090_Z5	0.399859	different_case	-0.0733538	0.181869	0.255223	FALSE	Other
WCM1358_Z4	CA0090_Z5	0.429164	different_case	-0.0733538	0.181869	0.255223	FALSE	Other
WCM159_1	CA0090_Z5	0.124477	different_case	-0.0733538	0.181869	0.255223	FALSE	Other
WCM159_2	CA0090_Z5	0.319886	different_case	-0.0733538	0.181869	0.255223	FALSE	Other
WCM159_3	CA0090_Z5	0.040569	different_case	-0.0733538	0.181869	0.255223	FALSE	Other
WCM159_Z6	CA0090_Z5	0.166074	different_case	-0.0733538	0.181869	0.255223	FALSE	Other
WCM2549_Z1	CA0090_Z5	-0.191224	different_case	-0.0733538	0.181869	0.255223	FALSE	Other
WCM2549_Z2	CA0090_Z5	-0.175573	different_case	-0.0733538	0.181869	0.255223	FALSE	Other
WCM2549_Z3	CA0090_Z5	-0.188795	different_case	-0.0733538	0.181869	0.255223	FALSE	Other
WCM2549_Z4	CA0090_Z5	-0.143153	different_case	-0.0733538	0.181869	0.255223	FALSE	Other
WCM2549_Z5	CA0090_Z5	-0.174835	different_case	-0.0733538	0.181869	0.255223	FALSE	Other
WCM2549_Z6	CA0090_Z5	-0.147704	different_case	-0.0733538	0.181869	0.255223	FALSE	Other
WCM2939_Z2	CA0090_Z5	0.336392	different_case	-0.0733538	0.181869	0.255223	FALSE	Other
WCM2939_Z3	CA0090_Z5	0.244527	different_case	-0.0733538	0.181869	0.255223	FALSE	Other
WCM2939_Z4	CA0090_Z5	0.0351304	different_case	-0.0733538	0.181869	0.255223	FALSE	Other
WCM2939_Z6	CA0090_Z5	0.392051	different_case	-0.0733538	0.181869	0.255223	FALSE	Other
WCM3574_Z1	CA0090_Z5	0.318583	different_case	-0.0733538	0.181869	0.255223	FALSE	Other
WCM3574_Z2	CA0090_Z5	0.201023	different_case	-0.0733538	0.181869	0.255223	FALSE	Other
WCM3574_Z3	CA0090_Z5	0.120586	different_case	-0.0733538	0.181869	0.255223	FALSE	Other
WCM3574_Z4	CA0090_Z5	0.439754	different_case	-0.0733538	0.181869	0.255223	FALSE	Other
WCM3672_Z1	CA0090_Z5	0.255267	different_case	-0.0733538	0.181869	0.255223	FALSE	Other
WCM3672_Z2	CA0090_Z5	0.830688	different_case	-0.0733538	0.181869	0.255223	TRUE	Other
WCM63_Z11	CA0090_Z5	0.124222	different_case	-0.0733538	0.181869	0.255223	FALSE	Other
WCM63_Z3	CA0090_Z5	-0.116001	different_case	-0.0733538	0.181869	0.255223	FALSE	Other
WCM63_Z4	CA0090_Z5	-0.128022	different_case	-0.0733538	0.181869	0.255223	FALSE	Other
WCM63_Z5	CA0090_Z5	-0.116221	different_case	-0.0733538	0.181869	0.255223	FALSE	Other
WCM63_Z6	CA0090_Z5	0.119343	different_case	-0.0733538	0.181869	0.255223	FALSE	Other
WCM63_Z7	CA0090_Z5	0.0898594	different_case	-0.0733538	0.181869	0.255223	FALSE	Other
WCM63_Z8	CA0090_Z5	0.0796451	different_case	-0.0733538	0.181869	0.255223	FALSE	Other
WCM63_Z9	CA0090_Z5	0.0658464	different_case	-0.0733538	0.181869	0.255223	FALSE	Other
WCM677_1	CA0090_Z5	-0.280076	different_case	-0.0733538	0.181869	0.255223	FALSE	Other
WCM677_2	CA0090_Z5	-0.285045	different_case	-0.0733538	0.181869	0.255223	FALSE	Other
WCM677_3	CA0090_Z5	-0.294034	different_case	-0.0733538	0.181869	0.255223	FALSE	Other
WCM677_4	CA0090_Z5	-0.284076	different_case	-0.0733538	0.181869	0.255223	FALSE	Other
WCM677_5	CA0090_Z5	-0.262466	different_case	-0.0733538	0.181869	0.255223	FALSE	Other
WCM90_1	CA0090_Z5	0.670474	different_case	-0.0733538	0.181869	0.255223	TRUE	Other
WCM90_2	CA0090_Z5	0.711158	different_case	-0.0733538	0.181869	0.255223	TRUE	Other
WCM90_3	CA0090_Z5	0.686653	different_case	-0.0733538	0.181869	0.255223	TRUE	Other
WCM90_Z1	CA0090_Z5	0.526645	different_case	-0.0733538	0.181869	0.255223	FALSE	Other
WCM90_Z21	CA0090_Z5	0.48418	different_case	-0.0733538	0.181869	0.255223	FALSE	Other
DFCI16_Z1	CA0090_Z5	0.161994	different_case	-0.0733538	0.181869	0.255223	FALSE	Other
DFCI19_Z1	CA0090_Z5	0.00973824	different_case	-0.0733538	0.181869	0.255223	FALSE	Other
WCM1024_Z1	CA0090_Z5	0.286295	different_case	-0.0733538	0.181869	0.255223	FALSE	Other
WCM12_Z13	CA0090_Z5	0.275635	different_case	-0.0733538	0.181869	0.255223	FALSE	Other
WCM191_Z8	CA0090_Z5	0.294443	different_case	-0.0733538	0.181869	0.255223	FALSE	Other
WCM2086_Z1	CA0090_Z5	0.242946	different_case	-0.0733538	0.181869	0.255223	FALSE	Other
WCM2343_Z1	CA0090_Z5	0.300625	different_case	-0.0733538	0.181869	0.255223	FALSE	Other
WCM2524_Z1	CA0090_Z5	0.0516153	different_case	-0.0733538	0.181869	0.255223	FALSE	Other
WCM258_Z2	CA0090_Z5	0.08005	different_case	-0.0733538	0.181869	0.255223	FALSE	Other
WCM2596_Z1	CA0090_Z5	0.52477	different_case	-0.0733538	0.181869	0.255223	FALSE	Other
WCM2698_Z1	CA0090_Z5	0.278514	different_case	-0.0733538	0.181869	0.255223	FALSE	Other
WCM2738_Z1	CA0090_Z5	0.500227	different_case	-0.0733538	0.181869	0.255223	FALSE	Other
WCM2848_X1	CA0090_Z5	0.739803	different_case	-0.0733538	0.181869	0.255223	TRUE	Other
WCM493_Z1	CA0090_Z5	0.185589	different_case	-0.0733538	0.181869	0.255223	FALSE	Other
WCM59_Z2	CA0090_Z5	0.0116706	different_case	-0.0733538	0.181869	0.255223	FALSE	Other
WCM929_Z1	CA0090_Z5	0.160007	different_case	-0.0733538	0.181869	0.255223	FALSE	Other
DFCI20_Z1	CA0090_Z6	0.0829664	different_case	-0.0733538	0.181869	0.255223	FALSE	Other
DFCI20_Z2	CA0090_Z6	0.0922014	different_case	-0.0733538	0.181869	0.255223	FALSE	Other
DFCI20_Z3	CA0090_Z6	0.0848071	different_case	-0.0733538	0.181869	0.255223	FALSE	Other
DFCI23_Z1	CA0090_Z6	0.232763	different_case	-0.0733538	0.181869	0.255223	FALSE	Other
DFCI23_Z2	CA0090_Z6	0.184512	different_case	-0.0733538	0.181869	0.255223	FALSE	Other
DFCI23_Z3	CA0090_Z6	0.234832	different_case	-0.0733538	0.181869	0.255223	FALSE	Other
DFCI24_Z1	CA0090_Z6	0.289856	different_case	-0.0733538	0.181869	0.255223	FALSE	Other
DFCI24_Z2	CA0090_Z6	0.198595	different_case	-0.0733538	0.181869	0.255223	FALSE	Other
DFCI24_Z3	CA0090_Z6	0.17361	different_case	-0.0733538	0.181869	0.255223	FALSE	Other
DFCI46_Z1	CA0090_Z6	0.164858	different_case	-0.0733538	0.181869	0.255223	FALSE	Other
DFCI46_Z2	CA0090_Z6	0.212592	different_case	-0.0733538	0.181869	0.255223	FALSE	Other
DFCI46_Z3	CA0090_Z6	0.231932	different_case	-0.0733538	0.181869	0.255223	FALSE	Other
DFCI46_Z4	CA0090_Z6	0.206752	different_case	-0.0733538	0.181869	0.255223	FALSE	Other
DFCI46_Z5	CA0090_Z6	0.185337	different_case	-0.0733538	0.181869	0.255223	FALSE	Other
DFCI53_Z1	CA0090_Z6	0.0514094	different_case	-0.0733538	0.181869	0.255223	FALSE	Other
DFCI53_Z2	CA0090_Z6	0.19117	different_case	-0.0733538	0.181869	0.255223	FALSE	Other
DFCI53_Z3	CA0090_Z6	0.182207	different_case	-0.0733538	0.181869	0.255223	FALSE	Other
WCM0_1	CA0090_Z6	0.0861269	different_case	-0.0733538	0.181869	0.255223	FALSE	Other
WCM0_2	CA0090_Z6	0.0843925	different_case	-0.0733538	0.181869	0.255223	FALSE	Other
WCM0_3	CA0090_Z6	0.0941779	different_case	-0.0733538	0.181869	0.255223	FALSE	Other
WCM0_4	CA0090_Z6	0.0839904	different_case	-0.0733538	0.181869	0.255223	FALSE	Other
WCM0_LM1A	CA0090_Z6	0.0882736	different_case	-0.0733538	0.181869	0.255223	FALSE	Other
WCM0_PM2	CA0090_Z6	0.0836157	different_case	-0.0733538	0.181869	0.255223	FALSE	Other
WCM1070_Z4	CA0090_Z6	-0.00994505	different_case	-0.0733538	0.181869	0.255223	FALSE	Other
WCM1070_Z5	CA0090_Z6	-0.0214193	different_case	-0.0733538	0.181869	0.255223	FALSE	Other
WCM1070_Z6	CA0090_Z6	-0.00820937	different_case	-0.0733538	0.181869	0.255223	FALSE	Other
WCM1070_Z7	CA0090_Z6	-0.0213863	different_case	-0.0733538	0.181869	0.255223	FALSE	Other
WCM1070_Z8	CA0090_Z6	-0.0105317	different_case	-0.0733538	0.181869	0.255223	FALSE	Other
WCM1089_Z1	CA0090_Z6	-0.061044	different_case	-0.0733538	0.181869	0.255223	FALSE	Other
WCM1089_Z2	CA0090_Z6	-0.0563782	different_case	-0.0733538	0.181869	0.255223	FALSE	Other
WCM1089_Z3	CA0090_Z6	-0.0811379	different_case	-0.0733538	0.181869	0.255223	FALSE	Other
WCM1358_Z1	CA0090_Z6	0.0465536	different_case	-0.0733538	0.181869	0.255223	FALSE	Other
WCM1358_Z2	CA0090_Z6	0.0647875	different_case	-0.0733538	0.181869	0.255223	FALSE	Other
WCM1358_Z3	CA0090_Z6	0.069544	different_case	-0.0733538	0.181869	0.255223	FALSE	Other
WCM1358_Z4	CA0090_Z6	0.0602135	different_case	-0.0733538	0.181869	0.255223	FALSE	Other
WCM159_1	CA0090_Z6	-0.250772	different_case	-0.0733538	0.181869	0.255223	FALSE	Other
WCM159_2	CA0090_Z6	-0.207609	different_case	-0.0733538	0.181869	0.255223	FALSE	Other
WCM159_3	CA0090_Z6	-0.2273	different_case	-0.0733538	0.181869	0.255223	FALSE	Other
WCM159_Z6	CA0090_Z6	-0.229604	different_case	-0.0733538	0.181869	0.255223	FALSE	Other
WCM2549_Z1	CA0090_Z6	0.040181	different_case	-0.0733538	0.181869	0.255223	FALSE	Other
WCM2549_Z2	CA0090_Z6	0.0425337	different_case	-0.0733538	0.181869	0.255223	FALSE	Other
WCM2549_Z3	CA0090_Z6	0.051131	different_case	-0.0733538	0.181869	0.255223	FALSE	Other
WCM2549_Z4	CA0090_Z6	0.0559743	different_case	-0.0733538	0.181869	0.255223	FALSE	Other
WCM2549_Z5	CA0090_Z6	0.0560684	different_case	-0.0733538	0.181869	0.255223	FALSE	Other
WCM2549_Z6	CA0090_Z6	0.0548575	different_case	-0.0733538	0.181869	0.255223	FALSE	Other
WCM2939_Z2	CA0090_Z6	0.0416793	different_case	-0.0733538	0.181869	0.255223	FALSE	Other
WCM2939_Z3	CA0090_Z6	0.0411373	different_case	-0.0733538	0.181869	0.255223	FALSE	Other
WCM2939_Z4	CA0090_Z6	0.0173386	different_case	-0.0733538	0.181869	0.255223	FALSE	Other
WCM2939_Z6	CA0090_Z6	0.0529144	different_case	-0.0733538	0.181869	0.255223	FALSE	Other
WCM3574_Z1	CA0090_Z6	0.0195064	different_case	-0.0733538	0.181869	0.255223	FALSE	Other
WCM3574_Z2	CA0090_Z6	0.0466893	different_case	-0.0733538	0.181869	0.255223	FALSE	Other
WCM3574_Z3	CA0090_Z6	0.0273286	different_case	-0.0733538	0.181869	0.255223	FALSE	Other
WCM3574_Z4	CA0090_Z6	0.046911	different_case	-0.0733538	0.181869	0.255223	FALSE	Other
WCM3672_Z1	CA0090_Z6	-0.0228467	different_case	-0.0733538	0.181869	0.255223	FALSE	Other
WCM3672_Z2	CA0090_Z6	0.0503755	different_case	-0.0733538	0.181869	0.255223	FALSE	Other
WCM63_Z11	CA0090_Z6	-0.119262	different_case	-0.0733538	0.181869	0.255223	FALSE	Other
WCM63_Z3	CA0090_Z6	-0.0760414	different_case	-0.0733538	0.181869	0.255223	FALSE	Other
WCM63_Z4	CA0090_Z6	-0.0826142	different_case	-0.0733538	0.181869	0.255223	FALSE	Other
WCM63_Z5	CA0090_Z6	-0.0451169	different_case	-0.0733538	0.181869	0.255223	FALSE	Other
WCM63_Z6	CA0090_Z6	-0.107698	different_case	-0.0733538	0.181869	0.255223	FALSE	Other
WCM63_Z7	CA0090_Z6	-0.101731	different_case	-0.0733538	0.181869	0.255223	FALSE	Other
WCM63_Z8	CA0090_Z6	-0.099527	different_case	-0.0733538	0.181869	0.255223	FALSE	Other
WCM63_Z9	CA0090_Z6	-0.13594	different_case	-0.0733538	0.181869	0.255223	FALSE	Other
WCM677_1	CA0090_Z6	0.0874197	different_case	-0.0733538	0.181869	0.255223	FALSE	Other
WCM677_2	CA0090_Z6	0.0948286	different_case	-0.0733538	0.181869	0.255223	FALSE	Other
WCM677_3	CA0090_Z6	0.100852	different_case	-0.0733538	0.181869	0.255223	FALSE	Other
WCM677_4	CA0090_Z6	0.10631	different_case	-0.0733538	0.181869	0.255223	FALSE	Other
WCM677_5	CA0090_Z6	0.100833	different_case	-0.0733538	0.181869	0.255223	FALSE	Other
WCM90_1	CA0090_Z6	-0.068988	different_case	-0.0733538	0.181869	0.255223	FALSE	Other
WCM90_2	CA0090_Z6	-0.0683453	different_case	-0.0733538	0.181869	0.255223	FALSE	Other
WCM90_3	CA0090_Z6	-0.0888236	different_case	-0.0733538	0.181869	0.255223	FALSE	Other
WCM90_Z1	CA0090_Z6	-0.0876781	different_case	-0.0733538	0.181869	0.255223	FALSE	Other
WCM90_Z21	CA0090_Z6	-0.0780251	different_case	-0.0733538	0.181869	0.255223	FALSE	Other
DFCI16_Z1	CA0090_Z6	0.0461089	different_case	-0.0733538	0.181869	0.255223	FALSE	Other
DFCI19_Z1	CA0090_Z6	0.015911	different_case	-0.0733538	0.181869	0.255223	FALSE	Other
WCM1024_Z1	CA0090_Z6	-0.0105204	different_case	-0.0733538	0.181869	0.255223	FALSE	Other
WCM12_Z13	CA0090_Z6	0.0553706	different_case	-0.0733538	0.181869	0.255223	FALSE	Other
WCM191_Z8	CA0090_Z6	0.0281282	different_case	-0.0733538	0.181869	0.255223	FALSE	Other
WCM2086_Z1	CA0090_Z6	0.123301	different_case	-0.0733538	0.181869	0.255223	FALSE	Other
WCM2343_Z1	CA0090_Z6	0.0663443	different_case	-0.0733538	0.181869	0.255223	FALSE	Other
WCM2524_Z1	CA0090_Z6	-0.00259454	different_case	-0.0733538	0.181869	0.255223	FALSE	Other
WCM258_Z2	CA0090_Z6	-0.104012	different_case	-0.0733538	0.181869	0.255223	FALSE	Other
WCM2596_Z1	CA0090_Z6	0.0306896	different_case	-0.0733538	0.181869	0.255223	FALSE	Other
WCM2698_Z1	CA0090_Z6	0.0258804	different_case	-0.0733538	0.181869	0.255223	FALSE	Other
WCM2738_Z1	CA0090_Z6	-0.0618225	different_case	-0.0733538	0.181869	0.255223	FALSE	Other
WCM2848_X1	CA0090_Z6	0.0737609	different_case	-0.0733538	0.181869	0.255223	FALSE	Other
WCM493_Z1	CA0090_Z6	0.000302929	different_case	-0.0733538	0.181869	0.255223	FALSE	Other
WCM59_Z2	CA0090_Z6	-0.0548659	different_case	-0.0733538	0.181869	0.255223	FALSE	Other
WCM929_Z1	CA0090_Z6	0.103224	different_case	-0.0733538	0.181869	0.255223	FALSE	Other
DFCI20_Z2	DFCI20_Z1	0.971094	same_case	0.787085	0.931783	0.144698	FALSE	Other
DFCI20_Z3	DFCI20_Z1	0.979368	same_case	0.787085	0.931783	0.144698	FALSE	Other
DFCI23_Z1	DFCI20_Z1	0.23997	different_case	-0.0733538	0.181869	0.255223	FALSE	Other
DFCI23_Z2	DFCI20_Z1	0.309864	different_case	-0.0733538	0.181869	0.255223	FALSE	Other
DFCI23_Z3	DFCI20_Z1	0.2429	different_case	-0.0733538	0.181869	0.255223	FALSE	Other
DFCI24_Z1	DFCI20_Z1	0.290044	different_case	-0.0733538	0.181869	0.255223	FALSE	Other
DFCI24_Z2	DFCI20_Z1	0.285474	different_case	-0.0733538	0.181869	0.255223	FALSE	Other
DFCI24_Z3	DFCI20_Z1	0.397501	different_case	-0.0733538	0.181869	0.255223	FALSE	Other
DFCI46_Z1	DFCI20_Z1	0.02614	different_case	-0.0733538	0.181869	0.255223	FALSE	Other
DFCI46_Z2	DFCI20_Z1	0.0712154	different_case	-0.0733538	0.181869	0.255223	FALSE	Other
DFCI46_Z3	DFCI20_Z1	0.0533036	different_case	-0.0733538	0.181869	0.255223	FALSE	Other
DFCI46_Z4	DFCI20_Z1	0.080648	different_case	-0.0733538	0.181869	0.255223	FALSE	Other
DFCI46_Z5	DFCI20_Z1	0.0611815	different_case	-0.0733538	0.181869	0.255223	FALSE	Other
DFCI53_Z1	DFCI20_Z1	0.155935	different_case	-0.0733538	0.181869	0.255223	FALSE	Other
DFCI53_Z2	DFCI20_Z1	0.004062	different_case	-0.0733538	0.181869	0.255223	FALSE	Other
DFCI53_Z3	DFCI20_Z1	0.0163346	different_case	-0.0733538	0.181869	0.255223	FALSE	Other
WCM0_1	DFCI20_Z1	-0.137416	different_case	-0.0733538	0.181869	0.255223	FALSE	Other
WCM0_2	DFCI20_Z1	-0.129732	different_case	-0.0733538	0.181869	0.255223	FALSE	Other
WCM0_3	DFCI20_Z1	-0.0965944	different_case	-0.0733538	0.181869	0.255223	FALSE	Other
WCM0_4	DFCI20_Z1	-0.147288	different_case	-0.0733538	0.181869	0.255223	FALSE	Other
WCM0_LM1A	DFCI20_Z1	-0.134106	different_case	-0.0733538	0.181869	0.255223	FALSE	Other
WCM0_PM2	DFCI20_Z1	-0.137035	different_case	-0.0733538	0.181869	0.255223	FALSE	Other
WCM1070_Z4	DFCI20_Z1	0.119481	different_case	-0.0733538	0.181869	0.255223	FALSE	Other
WCM1070_Z5	DFCI20_Z1	0.126103	different_case	-0.0733538	0.181869	0.255223	FALSE	Other
WCM1070_Z6	DFCI20_Z1	0.104843	different_case	-0.0733538	0.181869	0.255223	FALSE	Other
WCM1070_Z7	DFCI20_Z1	0.120333	different_case	-0.0733538	0.181869	0.255223	FALSE	Other
WCM1070_Z8	DFCI20_Z1	0.133826	different_case	-0.0733538	0.181869	0.255223	FALSE	Other
WCM1089_Z1	DFCI20_Z1	0.0641724	different_case	-0.0733538	0.181869	0.255223	FALSE	Other
WCM1089_Z2	DFCI20_Z1	0.0910845	different_case	-0.0733538	0.181869	0.255223	FALSE	Other
WCM1089_Z3	DFCI20_Z1	0.126394	different_case	-0.0733538	0.181869	0.255223	FALSE	Other
WCM1358_Z1	DFCI20_Z1	0.311798	different_case	-0.0733538	0.181869	0.255223	FALSE	Other
WCM1358_Z2	DFCI20_Z1	0.306327	different_case	-0.0733538	0.181869	0.255223	FALSE	Other
WCM1358_Z3	DFCI20_Z1	0.329937	different_case	-0.0733538	0.181869	0.255223	FALSE	Other
WCM1358_Z4	DFCI20_Z1	0.336306	different_case	-0.0733538	0.181869	0.255223	FALSE	Other
WCM159_1	DFCI20_Z1	0.0316337	different_case	-0.0733538	0.181869	0.255223	FALSE	Other
WCM159_2	DFCI20_Z1	0.0486942	different_case	-0.0733538	0.181869	0.255223	FALSE	Other
WCM159_3	DFCI20_Z1	0.00197599	different_case	-0.0733538	0.181869	0.255223	FALSE	Other
WCM159_Z6	DFCI20_Z1	0.0213396	different_case	-0.0733538	0.181869	0.255223	FALSE	Other
WCM2549_Z1	DFCI20_Z1	-0.282839	different_case	-0.0733538	0.181869	0.255223	FALSE	Other
WCM2549_Z2	DFCI20_Z1	-0.282813	different_case	-0.0733538	0.181869	0.255223	FALSE	Other
WCM2549_Z3	DFCI20_Z1	-0.295832	different_case	-0.0733538	0.181869	0.255223	FALSE	Other
WCM2549_Z4	DFCI20_Z1	-0.216175	different_case	-0.0733538	0.181869	0.255223	FALSE	Other
WCM2549_Z5	DFCI20_Z1	-0.288944	different_case	-0.0733538	0.181869	0.255223	FALSE	Other
WCM2549_Z6	DFCI20_Z1	-0.28761	different_case	-0.0733538	0.181869	0.255223	FALSE	Other
WCM2939_Z2	DFCI20_Z1	0.348331	different_case	-0.0733538	0.181869	0.255223	FALSE	Other
WCM2939_Z3	DFCI20_Z1	0.346995	different_case	-0.0733538	0.181869	0.255223	FALSE	Other
WCM2939_Z4	DFCI20_Z1	0.297897	different_case	-0.0733538	0.181869	0.255223	FALSE	Other
WCM2939_Z6	DFCI20_Z1	0.357547	different_case	-0.0733538	0.181869	0.255223	FALSE	Other
WCM3574_Z1	DFCI20_Z1	0.280386	different_case	-0.0733538	0.181869	0.255223	FALSE	Other
WCM3574_Z2	DFCI20_Z1	0.277169	different_case	-0.0733538	0.181869	0.255223	FALSE	Other
WCM3574_Z3	DFCI20_Z1	0.267265	different_case	-0.0733538	0.181869	0.255223	FALSE	Other
WCM3574_Z4	DFCI20_Z1	0.280267	different_case	-0.0733538	0.181869	0.255223	FALSE	Other
WCM3672_Z1	DFCI20_Z1	0.297861	different_case	-0.0733538	0.181869	0.255223	FALSE	Other
WCM3672_Z2	DFCI20_Z1	0.199611	different_case	-0.0733538	0.181869	0.255223	FALSE	Other
WCM63_Z11	DFCI20_Z1	-0.0109199	different_case	-0.0733538	0.181869	0.255223	FALSE	Other
WCM63_Z3	DFCI20_Z1	0.190359	different_case	-0.0733538	0.181869	0.255223	FALSE	Other
WCM63_Z4	DFCI20_Z1	0.177998	different_case	-0.0733538	0.181869	0.255223	FALSE	Other
WCM63_Z5	DFCI20_Z1	0.154359	different_case	-0.0733538	0.181869	0.255223	FALSE	Other
WCM63_Z6	DFCI20_Z1	-0.0371239	different_case	-0.0733538	0.181869	0.255223	FALSE	Other
WCM63_Z7	DFCI20_Z1	0.0130969	different_case	-0.0733538	0.181869	0.255223	FALSE	Other
WCM63_Z8	DFCI20_Z1	0.00446954	different_case	-0.0733538	0.181869	0.255223	FALSE	Other
WCM63_Z9	DFCI20_Z1	-0.0337463	different_case	-0.0733538	0.181869	0.255223	FALSE	Other
WCM677_1	DFCI20_Z1	-0.317468	different_case	-0.0733538	0.181869	0.255223	FALSE	Other
WCM677_2	DFCI20_Z1	-0.314322	different_case	-0.0733538	0.181869	0.255223	FALSE	Other
WCM677_3	DFCI20_Z1	-0.316193	different_case	-0.0733538	0.181869	0.255223	FALSE	Other
WCM677_4	DFCI20_Z1	-0.299928	different_case	-0.0733538	0.181869	0.255223	FALSE	Other
WCM677_5	DFCI20_Z1	-0.309732	different_case	-0.0733538	0.181869	0.255223	FALSE	Other
WCM90_1	DFCI20_Z1	0.0929604	different_case	-0.0733538	0.181869	0.255223	FALSE	Other
WCM90_2	DFCI20_Z1	0.10782	different_case	-0.0733538	0.181869	0.255223	FALSE	Other
WCM90_3	DFCI20_Z1	0.114295	different_case	-0.0733538	0.181869	0.255223	FALSE	Other
WCM90_Z1	DFCI20_Z1	0.113757	different_case	-0.0733538	0.181869	0.255223	FALSE	Other
WCM90_Z21	DFCI20_Z1	0.116122	different_case	-0.0733538	0.181869	0.255223	FALSE	Other
DFCI16_Z1	DFCI20_Z1	0.304707	different_case	-0.0733538	0.181869	0.255223	FALSE	Other
DFCI19_Z1	DFCI20_Z1	0.16516	different_case	-0.0733538	0.181869	0.255223	FALSE	Other
WCM1024_Z1	DFCI20_Z1	0.377453	different_case	-0.0733538	0.181869	0.255223	FALSE	Other
WCM12_Z13	DFCI20_Z1	0.0153654	different_case	-0.0733538	0.181869	0.255223	FALSE	Other
WCM191_Z8	DFCI20_Z1	0.387435	different_case	-0.0733538	0.181869	0.255223	FALSE	Other
WCM2086_Z1	DFCI20_Z1	0.360898	different_case	-0.0733538	0.181869	0.255223	FALSE	Other
WCM2343_Z1	DFCI20_Z1	0.281774	different_case	-0.0733538	0.181869	0.255223	FALSE	Other
WCM2524_Z1	DFCI20_Z1	0.280231	different_case	-0.0733538	0.181869	0.255223	FALSE	Other
WCM258_Z2	DFCI20_Z1	0.232926	different_case	-0.0733538	0.181869	0.255223	FALSE	Other
WCM2596_Z1	DFCI20_Z1	0.335731	different_case	-0.0733538	0.181869	0.255223	FALSE	Other
WCM2698_Z1	DFCI20_Z1	0.440914	different_case	-0.0733538	0.181869	0.255223	FALSE	Other
WCM2738_Z1	DFCI20_Z1	0.251885	different_case	-0.0733538	0.181869	0.255223	FALSE	Other
WCM2848_X1	DFCI20_Z1	0.307481	different_case	-0.0733538	0.181869	0.255223	FALSE	Other
WCM493_Z1	DFCI20_Z1	0.275556	different_case	-0.0733538	0.181869	0.255223	FALSE	Other
WCM59_Z2	DFCI20_Z1	0.0897637	different_case	-0.0733538	0.181869	0.255223	FALSE	Other
WCM929_Z1	DFCI20_Z1	0.45735	different_case	-0.0733538	0.181869	0.255223	FALSE	Other
DFCI20_Z3	DFCI20_Z2	0.971262	same_case	0.787085	0.931783	0.144698	FALSE	Other
DFCI23_Z1	DFCI20_Z2	0.24171	different_case	-0.0733538	0.181869	0.255223	FALSE	Other
DFCI23_Z2	DFCI20_Z2	0.30198	different_case	-0.0733538	0.181869	0.255223	FALSE	Other
DFCI23_Z3	DFCI20_Z2	0.244686	different_case	-0.0733538	0.181869	0.255223	FALSE	Other
DFCI24_Z1	DFCI20_Z2	0.293098	different_case	-0.0733538	0.181869	0.255223	FALSE	Other
DFCI24_Z2	DFCI20_Z2	0.282416	different_case	-0.0733538	0.181869	0.255223	FALSE	Other
DFCI24_Z3	DFCI20_Z2	0.397936	different_case	-0.0733538	0.181869	0.255223	FALSE	Other
DFCI46_Z1	DFCI20_Z2	0.0267945	different_case	-0.0733538	0.181869	0.255223	FALSE	Other
DFCI46_Z2	DFCI20_Z2	0.0762665	different_case	-0.0733538	0.181869	0.255223	FALSE	Other
DFCI46_Z3	DFCI20_Z2	0.0573981	different_case	-0.0733538	0.181869	0.255223	FALSE	Other
DFCI46_Z4	DFCI20_Z2	0.0852499	different_case	-0.0733538	0.181869	0.255223	FALSE	Other
DFCI46_Z5	DFCI20_Z2	0.0625548	different_case	-0.0733538	0.181869	0.255223	FALSE	Other
DFCI53_Z1	DFCI20_Z2	0.145515	different_case	-0.0733538	0.181869	0.255223	FALSE	Other
DFCI53_Z2	DFCI20_Z2	0.000995514	different_case	-0.0733538	0.181869	0.255223	FALSE	Other
DFCI53_Z3	DFCI20_Z2	0.0157439	different_case	-0.0733538	0.181869	0.255223	FALSE	Other
WCM0_1	DFCI20_Z2	-0.144114	different_case	-0.0733538	0.181869	0.255223	FALSE	Other
WCM0_2	DFCI20_Z2	-0.135824	different_case	-0.0733538	0.181869	0.255223	FALSE	Other
WCM0_3	DFCI20_Z2	-0.103927	different_case	-0.0733538	0.181869	0.255223	FALSE	Other
WCM0_4	DFCI20_Z2	-0.153511	different_case	-0.0733538	0.181869	0.255223	FALSE	Other
WCM0_LM1A	DFCI20_Z2	-0.14001	different_case	-0.0733538	0.181869	0.255223	FALSE	Other
WCM0_PM2	DFCI20_Z2	-0.142928	different_case	-0.0733538	0.181869	0.255223	FALSE	Other
WCM1070_Z4	DFCI20_Z2	0.12037	different_case	-0.0733538	0.181869	0.255223	FALSE	Other
WCM1070_Z5	DFCI20_Z2	0.126397	different_case	-0.0733538	0.181869	0.255223	FALSE	Other
WCM1070_Z6	DFCI20_Z2	0.104227	different_case	-0.0733538	0.181869	0.255223	FALSE	Other
WCM1070_Z7	DFCI20_Z2	0.121874	different_case	-0.0733538	0.181869	0.255223	FALSE	Other
WCM1070_Z8	DFCI20_Z2	0.135496	different_case	-0.0733538	0.181869	0.255223	FALSE	Other
WCM1089_Z1	DFCI20_Z2	0.0493495	different_case	-0.0733538	0.181869	0.255223	FALSE	Other
WCM1089_Z2	DFCI20_Z2	0.0737475	different_case	-0.0733538	0.181869	0.255223	FALSE	Other
WCM1089_Z3	DFCI20_Z2	0.111759	different_case	-0.0733538	0.181869	0.255223	FALSE	Other
WCM1358_Z1	DFCI20_Z2	0.309647	different_case	-0.0733538	0.181869	0.255223	FALSE	Other
WCM1358_Z2	DFCI20_Z2	0.304023	different_case	-0.0733538	0.181869	0.255223	FALSE	Other
WCM1358_Z3	DFCI20_Z2	0.325825	different_case	-0.0733538	0.181869	0.255223	FALSE	Other
WCM1358_Z4	DFCI20_Z2	0.332435	different_case	-0.0733538	0.181869	0.255223	FALSE	Other
WCM159_1	DFCI20_Z2	0.0214078	different_case	-0.0733538	0.181869	0.255223	FALSE	Other
WCM159_2	DFCI20_Z2	0.0395385	different_case	-0.0733538	0.181869	0.255223	FALSE	Other
WCM159_3	DFCI20_Z2	-0.00417708	different_case	-0.0733538	0.181869	0.255223	FALSE	Other
WCM159_Z6	DFCI20_Z2	0.0134009	different_case	-0.0733538	0.181869	0.255223	FALSE	Other
WCM2549_Z1	DFCI20_Z2	-0.280989	different_case	-0.0733538	0.181869	0.255223	FALSE	Other
WCM2549_Z2	DFCI20_Z2	-0.27634	different_case	-0.0733538	0.181869	0.255223	FALSE	Other
WCM2549_Z3	DFCI20_Z2	-0.287923	different_case	-0.0733538	0.181869	0.255223	FALSE	Other
WCM2549_Z4	DFCI20_Z2	-0.212977	different_case	-0.0733538	0.181869	0.255223	FALSE	Other
WCM2549_Z5	DFCI20_Z2	-0.280804	different_case	-0.0733538	0.181869	0.255223	FALSE	Other
WCM2549_Z6	DFCI20_Z2	-0.278478	different_case	-0.0733538	0.181869	0.255223	FALSE	Other
WCM2939_Z2	DFCI20_Z2	0.340518	different_case	-0.0733538	0.181869	0.255223	FALSE	Other
WCM2939_Z3	DFCI20_Z2	0.342252	different_case	-0.0733538	0.181869	0.255223	FALSE	Other
WCM2939_Z4	DFCI20_Z2	0.292713	different_case	-0.0733538	0.181869	0.255223	FALSE	Other
WCM2939_Z6	DFCI20_Z2	0.350336	different_case	-0.0733538	0.181869	0.255223	FALSE	Other
WCM3574_Z1	DFCI20_Z2	0.275382	different_case	-0.0733538	0.181869	0.255223	FALSE	Other
WCM3574_Z2	DFCI20_Z2	0.272792	different_case	-0.0733538	0.181869	0.255223	FALSE	Other
WCM3574_Z3	DFCI20_Z2	0.263378	different_case	-0.0733538	0.181869	0.255223	FALSE	Other
WCM3574_Z4	DFCI20_Z2	0.272213	different_case	-0.0733538	0.181869	0.255223	FALSE	Other
WCM3672_Z1	DFCI20_Z2	0.283814	different_case	-0.0733538	0.181869	0.255223	FALSE	Other
WCM3672_Z2	DFCI20_Z2	0.190219	different_case	-0.0733538	0.181869	0.255223	FALSE	Other
WCM63_Z11	DFCI20_Z2	-0.0158627	different_case	-0.0733538	0.181869	0.255223	FALSE	Other
WCM63_Z3	DFCI20_Z2	0.184649	different_case	-0.0733538	0.181869	0.255223	FALSE	Other
WCM63_Z4	DFCI20_Z2	0.170388	different_case	-0.0733538	0.181869	0.255223	FALSE	Other
WCM63_Z5	DFCI20_Z2	0.149188	different_case	-0.0733538	0.181869	0.255223	FALSE	Other
WCM63_Z6	DFCI20_Z2	-0.0433623	different_case	-0.0733538	0.181869	0.255223	FALSE	Other
WCM63_Z7	DFCI20_Z2	0.00734961	different_case	-0.0733538	0.181869	0.255223	FALSE	Other
WCM63_Z8	DFCI20_Z2	-0.00154602	different_case	-0.0733538	0.181869	0.255223	FALSE	Other
WCM63_Z9	DFCI20_Z2	-0.0388482	different_case	-0.0733538	0.181869	0.255223	FALSE	Other
WCM677_1	DFCI20_Z2	-0.307193	different_case	-0.0733538	0.181869	0.255223	FALSE	Other
WCM677_2	DFCI20_Z2	-0.307614	different_case	-0.0733538	0.181869	0.255223	FALSE	Other
WCM677_3	DFCI20_Z2	-0.306384	different_case	-0.0733538	0.181869	0.255223	FALSE	Other
WCM677_4	DFCI20_Z2	-0.290037	different_case	-0.0733538	0.181869	0.255223	FALSE	Other
WCM677_5	DFCI20_Z2	-0.29993	different_case	-0.0733538	0.181869	0.255223	FALSE	Other
WCM90_1	DFCI20_Z2	0.0865499	different_case	-0.0733538	0.181869	0.255223	FALSE	Other
WCM90_2	DFCI20_Z2	0.100996	different_case	-0.0733538	0.181869	0.255223	FALSE	Other
WCM90_3	DFCI20_Z2	0.108774	different_case	-0.0733538	0.181869	0.255223	FALSE	Other
WCM90_Z1	DFCI20_Z2	0.111039	different_case	-0.0733538	0.181869	0.255223	FALSE	Other
WCM90_Z21	DFCI20_Z2	0.114907	different_case	-0.0733538	0.181869	0.255223	FALSE	Other
DFCI16_Z1	DFCI20_Z2	0.302113	different_case	-0.0733538	0.181869	0.255223	FALSE	Other
DFCI19_Z1	DFCI20_Z2	0.162409	different_case	-0.0733538	0.181869	0.255223	FALSE	Other
WCM1024_Z1	DFCI20_Z2	0.367835	different_case	-0.0733538	0.181869	0.255223	FALSE	Other
WCM12_Z13	DFCI20_Z2	0.0196374	different_case	-0.0733538	0.181869	0.255223	FALSE	Other
WCM191_Z8	DFCI20_Z2	0.379489	different_case	-0.0733538	0.181869	0.255223	FALSE	Other
WCM2086_Z1	DFCI20_Z2	0.359079	different_case	-0.0733538	0.181869	0.255223	FALSE	Other
WCM2343_Z1	DFCI20_Z2	0.282073	different_case	-0.0733538	0.181869	0.255223	FALSE	Other
WCM2524_Z1	DFCI20_Z2	0.275071	different_case	-0.0733538	0.181869	0.255223	FALSE	Other
WCM258_Z2	DFCI20_Z2	0.22116	different_case	-0.0733538	0.181869	0.255223	FALSE	Other
WCM2596_Z1	DFCI20_Z2	0.32726	different_case	-0.0733538	0.181869	0.255223	FALSE	Other
WCM2698_Z1	DFCI20_Z2	0.433827	different_case	-0.0733538	0.181869	0.255223	FALSE	Other
WCM2738_Z1	DFCI20_Z2	0.241225	different_case	-0.0733538	0.181869	0.255223	FALSE	Other
WCM2848_X1	DFCI20_Z2	0.298522	different_case	-0.0733538	0.181869	0.255223	FALSE	Other
WCM493_Z1	DFCI20_Z2	0.275511	different_case	-0.0733538	0.181869	0.255223	FALSE	Other
WCM59_Z2	DFCI20_Z2	0.0815146	different_case	-0.0733538	0.181869	0.255223	FALSE	Other
WCM929_Z1	DFCI20_Z2	0.448448	different_case	-0.0733538	0.181869	0.255223	FALSE	Other
DFCI23_Z1	DFCI20_Z3	0.23303	different_case	-0.0733538	0.181869	0.255223	FALSE	Other
DFCI23_Z2	DFCI20_Z3	0.290456	different_case	-0.0733538	0.181869	0.255223	FALSE	Other
DFCI23_Z3	DFCI20_Z3	0.23509	different_case	-0.0733538	0.181869	0.255223	FALSE	Other
DFCI24_Z1	DFCI20_Z3	0.283997	different_case	-0.0733538	0.181869	0.255223	FALSE	Other
DFCI24_Z2	DFCI20_Z3	0.266221	different_case	-0.0733538	0.181869	0.255223	FALSE	Other
DFCI24_Z3	DFCI20_Z3	0.389596	different_case	-0.0733538	0.181869	0.255223	FALSE	Other
DFCI46_Z1	DFCI20_Z3	0.0148994	different_case	-0.0733538	0.181869	0.255223	FALSE	Other
DFCI46_Z2	DFCI20_Z3	0.0565809	different_case	-0.0733538	0.181869	0.255223	FALSE	Other
DFCI46_Z3	DFCI20_Z3	0.0453822	different_case	-0.0733538	0.181869	0.255223	FALSE	Other
DFCI46_Z4	DFCI20_Z3	0.067272	different_case	-0.0733538	0.181869	0.255223	FALSE	Other
DFCI46_Z5	DFCI20_Z3	0.0509152	different_case	-0.0733538	0.181869	0.255223	FALSE	Other
DFCI53_Z1	DFCI20_Z3	0.141897	different_case	-0.0733538	0.181869	0.255223	FALSE	Other
DFCI53_Z2	DFCI20_Z3	-0.00482629	different_case	-0.0733538	0.181869	0.255223	FALSE	Other
DFCI53_Z3	DFCI20_Z3	0.00792206	different_case	-0.0733538	0.181869	0.255223	FALSE	Other
WCM0_1	DFCI20_Z3	-0.143807	different_case	-0.0733538	0.181869	0.255223	FALSE	Other
WCM0_2	DFCI20_Z3	-0.135815	different_case	-0.0733538	0.181869	0.255223	FALSE	Other
WCM0_3	DFCI20_Z3	-0.104834	different_case	-0.0733538	0.181869	0.255223	FALSE	Other
WCM0_4	DFCI20_Z3	-0.153041	different_case	-0.0733538	0.181869	0.255223	FALSE	Other
WCM0_LM1A	DFCI20_Z3	-0.140305	different_case	-0.0733538	0.181869	0.255223	FALSE	Other
WCM0_PM2	DFCI20_Z3	-0.142935	different_case	-0.0733538	0.181869	0.255223	FALSE	Other
WCM1070_Z4	DFCI20_Z3	0.122772	different_case	-0.0733538	0.181869	0.255223	FALSE	Other
WCM1070_Z5	DFCI20_Z3	0.126886	different_case	-0.0733538	0.181869	0.255223	FALSE	Other
WCM1070_Z6	DFCI20_Z3	0.104657	different_case	-0.0733538	0.181869	0.255223	FALSE	Other
WCM1070_Z7	DFCI20_Z3	0.123758	different_case	-0.0733538	0.181869	0.255223	FALSE	Other
WCM1070_Z8	DFCI20_Z3	0.137231	different_case	-0.0733538	0.181869	0.255223	FALSE	Other
WCM1089_Z1	DFCI20_Z3	0.0531208	different_case	-0.0733538	0.181869	0.255223	FALSE	Other
WCM1089_Z2	DFCI20_Z3	0.076634	different_case	-0.0733538	0.181869	0.255223	FALSE	Other
WCM1089_Z3	DFCI20_Z3	0.115264	different_case	-0.0733538	0.181869	0.255223	FALSE	Other
WCM1358_Z1	DFCI20_Z3	0.300447	different_case	-0.0733538	0.181869	0.255223	FALSE	Other
WCM1358_Z2	DFCI20_Z3	0.299329	different_case	-0.0733538	0.181869	0.255223	FALSE	Other
WCM1358_Z3	DFCI20_Z3	0.314778	different_case	-0.0733538	0.181869	0.255223	FALSE	Other
WCM1358_Z4	DFCI20_Z3	0.322068	different_case	-0.0733538	0.181869	0.255223	FALSE	Other
WCM159_1	DFCI20_Z3	0.0256804	different_case	-0.0733538	0.181869	0.255223	FALSE	Other
WCM159_2	DFCI20_Z3	0.0385408	different_case	-0.0733538	0.181869	0.255223	FALSE	Other
WCM159_3	DFCI20_Z3	-0.00247579	different_case	-0.0733538	0.181869	0.255223	FALSE	Other
WCM159_Z6	DFCI20_Z3	0.0146716	different_case	-0.0733538	0.181869	0.255223	FALSE	Other
WCM2549_Z1	DFCI20_Z3	-0.283176	different_case	-0.0733538	0.181869	0.255223	FALSE	Other
WCM2549_Z2	DFCI20_Z3	-0.283119	different_case	-0.0733538	0.181869	0.255223	FALSE	Other
WCM2549_Z3	DFCI20_Z3	-0.294789	different_case	-0.0733538	0.181869	0.255223	FALSE	Other
WCM2549_Z4	DFCI20_Z3	-0.216964	different_case	-0.0733538	0.181869	0.255223	FALSE	Other
WCM2549_Z5	DFCI20_Z3	-0.287844	different_case	-0.0733538	0.181869	0.255223	FALSE	Other
WCM2549_Z6	DFCI20_Z3	-0.286719	different_case	-0.0733538	0.181869	0.255223	FALSE	Other
WCM2939_Z2	DFCI20_Z3	0.338867	different_case	-0.0733538	0.181869	0.255223	FALSE	Other
WCM2939_Z3	DFCI20_Z3	0.341434	different_case	-0.0733538	0.181869	0.255223	FALSE	Other
WCM2939_Z4	DFCI20_Z3	0.298387	different_case	-0.0733538	0.181869	0.255223	FALSE	Other
WCM2939_Z6	DFCI20_Z3	0.347169	different_case	-0.0733538	0.181869	0.255223	FALSE	Other
WCM3574_Z1	DFCI20_Z3	0.267695	different_case	-0.0733538	0.181869	0.255223	FALSE	Other
WCM3574_Z2	DFCI20_Z3	0.265463	different_case	-0.0733538	0.181869	0.255223	FALSE	Other
WCM3574_Z3	DFCI20_Z3	0.259911	different_case	-0.0733538	0.181869	0.255223	FALSE	Other
WCM3574_Z4	DFCI20_Z3	0.263836	different_case	-0.0733538	0.181869	0.255223	FALSE	Other
WCM3672_Z1	DFCI20_Z3	0.287642	different_case	-0.0733538	0.181869	0.255223	FALSE	Other
WCM3672_Z2	DFCI20_Z3	0.174075	different_case	-0.0733538	0.181869	0.255223	FALSE	Other
WCM63_Z11	DFCI20_Z3	-0.0195688	different_case	-0.0733538	0.181869	0.255223	FALSE	Other
WCM63_Z3	DFCI20_Z3	0.189777	different_case	-0.0733538	0.181869	0.255223	FALSE	Other
WCM63_Z4	DFCI20_Z3	0.177294	different_case	-0.0733538	0.181869	0.255223	FALSE	Other
WCM63_Z5	DFCI20_Z3	0.155067	different_case	-0.0733538	0.181869	0.255223	FALSE	Other
WCM63_Z6	DFCI20_Z3	-0.0472514	different_case	-0.0733538	0.181869	0.255223	FALSE	Other
WCM63_Z7	DFCI20_Z3	0.0041877	different_case	-0.0733538	0.181869	0.255223	FALSE	Other
WCM63_Z8	DFCI20_Z3	-0.00279632	different_case	-0.0733538	0.181869	0.255223	FALSE	Other
WCM63_Z9	DFCI20_Z3	-0.0396685	different_case	-0.0733538	0.181869	0.255223	FALSE	Other
WCM677_1	DFCI20_Z3	-0.310202	different_case	-0.0733538	0.181869	0.255223	FALSE	Other
WCM677_2	DFCI20_Z3	-0.309124	different_case	-0.0733538	0.181869	0.255223	FALSE	Other
WCM677_3	DFCI20_Z3	-0.307843	different_case	-0.0733538	0.181869	0.255223	FALSE	Other
WCM677_4	DFCI20_Z3	-0.291815	different_case	-0.0733538	0.181869	0.255223	FALSE	Other
WCM677_5	DFCI20_Z3	-0.303292	different_case	-0.0733538	0.181869	0.255223	FALSE	Other
WCM90_1	DFCI20_Z3	0.0809193	different_case	-0.0733538	0.181869	0.255223	FALSE	Other
WCM90_2	DFCI20_Z3	0.0935538	different_case	-0.0733538	0.181869	0.255223	FALSE	Other
WCM90_3	DFCI20_Z3	0.10081	different_case	-0.0733538	0.181869	0.255223	FALSE	Other
WCM90_Z1	DFCI20_Z3	0.104764	different_case	-0.0733538	0.181869	0.255223	FALSE	Other
WCM90_Z21	DFCI20_Z3	0.108942	different_case	-0.0733538	0.181869	0.255223	FALSE	Other
DFCI16_Z1	DFCI20_Z3	0.295851	different_case	-0.0733538	0.181869	0.255223	FALSE	Other
DFCI19_Z1	DFCI20_Z3	0.162981	different_case	-0.0733538	0.181869	0.255223	FALSE	Other
WCM1024_Z1	DFCI20_Z3	0.366671	different_case	-0.0733538	0.181869	0.255223	FALSE	Other
WCM12_Z13	DFCI20_Z3	0.0117408	different_case	-0.0733538	0.181869	0.255223	FALSE	Other
WCM191_Z8	DFCI20_Z3	0.376786	different_case	-0.0733538	0.181869	0.255223	FALSE	Other
WCM2086_Z1	DFCI20_Z3	0.35293	different_case	-0.0733538	0.181869	0.255223	FALSE	Other
WCM2343_Z1	DFCI20_Z3	0.270874	different_case	-0.0733538	0.181869	0.255223	FALSE	Other
WCM2524_Z1	DFCI20_Z3	0.272812	different_case	-0.0733538	0.181869	0.255223	FALSE	Other
WCM258_Z2	DFCI20_Z3	0.230435	different_case	-0.0733538	0.181869	0.255223	FALSE	Other
WCM2596_Z1	DFCI20_Z3	0.316011	different_case	-0.0733538	0.181869	0.255223	FALSE	Other
WCM2698_Z1	DFCI20_Z3	0.428734	different_case	-0.0733538	0.181869	0.255223	FALSE	Other
WCM2738_Z1	DFCI20_Z3	0.230878	different_case	-0.0733538	0.181869	0.255223	FALSE	Other
WCM2848_X1	DFCI20_Z3	0.283973	different_case	-0.0733538	0.181869	0.255223	FALSE	Other
WCM493_Z1	DFCI20_Z3	0.267867	different_case	-0.0733538	0.181869	0.255223	FALSE	Other
WCM59_Z2	DFCI20_Z3	0.093383	different_case	-0.0733538	0.181869	0.255223	FALSE	Other
WCM929_Z1	DFCI20_Z3	0.450021	different_case	-0.0733538	0.181869	0.255223	FALSE	Other
DFCI23_Z2	DFCI23_Z1	0.829299	same_case	0.787085	0.931783	0.144698	FALSE	Other
DFCI23_Z3	DFCI23_Z1	0.936965	same_case	0.787085	0.931783	0.144698	FALSE	Other
DFCI24_Z1	DFCI23_Z1	0.455206	different_case	-0.0733538	0.181869	0.255223	FALSE	Other
DFCI24_Z2	DFCI23_Z1	0.420996	different_case	-0.0733538	0.181869	0.255223	FALSE	Other
DFCI24_Z3	DFCI23_Z1	0.347232	different_case	-0.0733538	0.181869	0.255223	FALSE	Other
DFCI46_Z1	DFCI23_Z1	0.184204	different_case	-0.0733538	0.181869	0.255223	FALSE	Other
DFCI46_Z2	DFCI23_Z1	0.273043	different_case	-0.0733538	0.181869	0.255223	FALSE	Other
DFCI46_Z3	DFCI23_Z1	0.242882	different_case	-0.0733538	0.181869	0.255223	FALSE	Other
DFCI46_Z4	DFCI23_Z1	0.262639	different_case	-0.0733538	0.181869	0.255223	FALSE	Other
DFCI46_Z5	DFCI23_Z1	0.198285	different_case	-0.0733538	0.181869	0.255223	FALSE	Other
DFCI53_Z1	DFCI23_Z1	0.0852542	different_case	-0.0733538	0.181869	0.255223	FALSE	Other
DFCI53_Z2	DFCI23_Z1	0.126041	different_case	-0.0733538	0.181869	0.255223	FALSE	Other
DFCI53_Z3	DFCI23_Z1	0.169879	different_case	-0.0733538	0.181869	0.255223	FALSE	Other
WCM0_1	DFCI23_Z1	0.110341	different_case	-0.0733538	0.181869	0.255223	FALSE	Other
WCM0_2	DFCI23_Z1	0.107897	different_case	-0.0733538	0.181869	0.255223	FALSE	Other
WCM0_3	DFCI23_Z1	0.115902	different_case	-0.0733538	0.181869	0.255223	FALSE	Other
WCM0_4	DFCI23_Z1	0.103752	different_case	-0.0733538	0.181869	0.255223	FALSE	Other
WCM0_LM1A	DFCI23_Z1	0.11747	different_case	-0.0733538	0.181869	0.255223	FALSE	Other
WCM0_PM2	DFCI23_Z1	0.0955864	different_case	-0.0733538	0.181869	0.255223	FALSE	Other
WCM1070_Z4	DFCI23_Z1	-0.0967141	different_case	-0.0733538	0.181869	0.255223	FALSE	Other
WCM1070_Z5	DFCI23_Z1	-0.0998335	different_case	-0.0733538	0.181869	0.255223	FALSE	Other
WCM1070_Z6	DFCI23_Z1	-0.0795478	different_case	-0.0733538	0.181869	0.255223	FALSE	Other
WCM1070_Z7	DFCI23_Z1	-0.102183	different_case	-0.0733538	0.181869	0.255223	FALSE	Other
WCM1070_Z8	DFCI23_Z1	-0.115152	different_case	-0.0733538	0.181869	0.255223	FALSE	Other
WCM1089_Z1	DFCI23_Z1	-0.0798779	different_case	-0.0733538	0.181869	0.255223	FALSE	Other
WCM1089_Z2	DFCI23_Z1	-0.0570171	different_case	-0.0733538	0.181869	0.255223	FALSE	Other
WCM1089_Z3	DFCI23_Z1	-0.0386483	different_case	-0.0733538	0.181869	0.255223	FALSE	Other
WCM1358_Z1	DFCI23_Z1	0.160876	different_case	-0.0733538	0.181869	0.255223	FALSE	Other
WCM1358_Z2	DFCI23_Z1	0.108203	different_case	-0.0733538	0.181869	0.255223	FALSE	Other
WCM1358_Z3	DFCI23_Z1	0.176794	different_case	-0.0733538	0.181869	0.255223	FALSE	Other
WCM1358_Z4	DFCI23_Z1	0.195891	different_case	-0.0733538	0.181869	0.255223	FALSE	Other
WCM159_1	DFCI23_Z1	-0.110905	different_case	-0.0733538	0.181869	0.255223	FALSE	Other
WCM159_2	DFCI23_Z1	-0.0332151	different_case	-0.0733538	0.181869	0.255223	FALSE	Other
WCM159_3	DFCI23_Z1	-0.117923	different_case	-0.0733538	0.181869	0.255223	FALSE	Other
WCM159_Z6	DFCI23_Z1	-0.0869408	different_case	-0.0733538	0.181869	0.255223	FALSE	Other
WCM2549_Z1	DFCI23_Z1	-0.0396584	different_case	-0.0733538	0.181869	0.255223	FALSE	Other
WCM2549_Z2	DFCI23_Z1	-0.0363795	different_case	-0.0733538	0.181869	0.255223	FALSE	Other
WCM2549_Z3	DFCI23_Z1	-0.0219282	different_case	-0.0733538	0.181869	0.255223	FALSE	Other
WCM2549_Z4	DFCI23_Z1	0.0451187	different_case	-0.0733538	0.181869	0.255223	FALSE	Other
WCM2549_Z5	DFCI23_Z1	-0.0050279	different_case	-0.0733538	0.181869	0.255223	FALSE	Other
WCM2549_Z6	DFCI23_Z1	0.00251494	different_case	-0.0733538	0.181869	0.255223	FALSE	Other
WCM2939_Z2	DFCI23_Z1	0.125673	different_case	-0.0733538	0.181869	0.255223	FALSE	Other
WCM2939_Z3	DFCI23_Z1	0.100007	different_case	-0.0733538	0.181869	0.255223	FALSE	Other
WCM2939_Z4	DFCI23_Z1	0.0248031	different_case	-0.0733538	0.181869	0.255223	FALSE	Other
WCM2939_Z6	DFCI23_Z1	0.139951	different_case	-0.0733538	0.181869	0.255223	FALSE	Other
WCM3574_Z1	DFCI23_Z1	0.204038	different_case	-0.0733538	0.181869	0.255223	FALSE	Other
WCM3574_Z2	DFCI23_Z1	0.207106	different_case	-0.0733538	0.181869	0.255223	FALSE	Other
WCM3574_Z3	DFCI23_Z1	0.171123	different_case	-0.0733538	0.181869	0.255223	FALSE	Other
WCM3574_Z4	DFCI23_Z1	0.241569	different_case	-0.0733538	0.181869	0.255223	FALSE	Other
WCM3672_Z1	DFCI23_Z1	0.0140757	different_case	-0.0733538	0.181869	0.255223	FALSE	Other
WCM3672_Z2	DFCI23_Z1	0.230714	different_case	-0.0733538	0.181869	0.255223	FALSE	Other
WCM63_Z11	DFCI23_Z1	-0.0631794	different_case	-0.0733538	0.181869	0.255223	FALSE	Other
WCM63_Z3	DFCI23_Z1	-0.0886166	different_case	-0.0733538	0.181869	0.255223	FALSE	Other
WCM63_Z4	DFCI23_Z1	-0.0950503	different_case	-0.0733538	0.181869	0.255223	FALSE	Other
WCM63_Z5	DFCI23_Z1	-0.0747563	different_case	-0.0733538	0.181869	0.255223	FALSE	Other
WCM63_Z6	DFCI23_Z1	-0.0687213	different_case	-0.0733538	0.181869	0.255223	FALSE	Other
WCM63_Z7	DFCI23_Z1	-0.0208178	different_case	-0.0733538	0.181869	0.255223	FALSE	Other
WCM63_Z8	DFCI23_Z1	-0.0418754	different_case	-0.0733538	0.181869	0.255223	FALSE	Other
WCM63_Z9	DFCI23_Z1	-0.106906	different_case	-0.0733538	0.181869	0.255223	FALSE	Other
WCM677_1	DFCI23_Z1	0.0636578	different_case	-0.0733538	0.181869	0.255223	FALSE	Other
WCM677_2	DFCI23_Z1	0.0464293	different_case	-0.0733538	0.181869	0.255223	FALSE	Other
WCM677_3	DFCI23_Z1	0.0701316	different_case	-0.0733538	0.181869	0.255223	FALSE	Other
WCM677_4	DFCI23_Z1	0.0631319	different_case	-0.0733538	0.181869	0.255223	FALSE	Other
WCM677_5	DFCI23_Z1	0.0715153	different_case	-0.0733538	0.181869	0.255223	FALSE	Other
WCM90_1	DFCI23_Z1	0.152396	different_case	-0.0733538	0.181869	0.255223	FALSE	Other
WCM90_2	DFCI23_Z1	0.158715	different_case	-0.0733538	0.181869	0.255223	FALSE	Other
WCM90_3	DFCI23_Z1	0.146588	different_case	-0.0733538	0.181869	0.255223	FALSE	Other
WCM90_Z1	DFCI23_Z1	0.123709	different_case	-0.0733538	0.181869	0.255223	FALSE	Other
WCM90_Z21	DFCI23_Z1	0.108643	different_case	-0.0733538	0.181869	0.255223	FALSE	Other
DFCI16_Z1	DFCI23_Z1	0.198317	different_case	-0.0733538	0.181869	0.255223	FALSE	Other
DFCI19_Z1	DFCI23_Z1	-0.101982	different_case	-0.0733538	0.181869	0.255223	FALSE	Other
WCM1024_Z1	DFCI23_Z1	0.0776705	different_case	-0.0733538	0.181869	0.255223	FALSE	Other
WCM12_Z13	DFCI23_Z1	0.110766	different_case	-0.0733538	0.181869	0.255223	FALSE	Other
WCM191_Z8	DFCI23_Z1	0.183184	different_case	-0.0733538	0.181869	0.255223	FALSE	Other
WCM2086_Z1	DFCI23_Z1	0.133587	different_case	-0.0733538	0.181869	0.255223	FALSE	Other
WCM2343_Z1	DFCI23_Z1	0.163337	different_case	-0.0733538	0.181869	0.255223	FALSE	Other
WCM2524_Z1	DFCI23_Z1	0.0235324	different_case	-0.0733538	0.181869	0.255223	FALSE	Other
WCM258_Z2	DFCI23_Z1	-0.0174974	different_case	-0.0733538	0.181869	0.255223	FALSE	Other
WCM2596_Z1	DFCI23_Z1	0.227335	different_case	-0.0733538	0.181869	0.255223	FALSE	Other
WCM2698_Z1	DFCI23_Z1	0.166793	different_case	-0.0733538	0.181869	0.255223	FALSE	Other
WCM2738_Z1	DFCI23_Z1	0.106407	different_case	-0.0733538	0.181869	0.255223	FALSE	Other
WCM2848_X1	DFCI23_Z1	0.258693	different_case	-0.0733538	0.181869	0.255223	FALSE	Other
WCM493_Z1	DFCI23_Z1	0.122396	different_case	-0.0733538	0.181869	0.255223	FALSE	Other
WCM59_Z2	DFCI23_Z1	-0.0411682	different_case	-0.0733538	0.181869	0.255223	FALSE	Other
WCM929_Z1	DFCI23_Z1	0.222289	different_case	-0.0733538	0.181869	0.255223	FALSE	Other
DFCI23_Z3	DFCI23_Z2	0.850638	same_case	0.787085	0.931783	0.144698	FALSE	Other
DFCI24_Z1	DFCI23_Z2	0.489466	different_case	-0.0733538	0.181869	0.255223	FALSE	Other
DFCI24_Z2	DFCI23_Z2	0.661238	different_case	-0.0733538	0.181869	0.255223	TRUE	Other
DFCI24_Z3	DFCI23_Z2	0.490058	different_case	-0.0733538	0.181869	0.255223	FALSE	Other
DFCI46_Z1	DFCI23_Z2	0.147951	different_case	-0.0733538	0.181869	0.255223	FALSE	Other
DFCI46_Z2	DFCI23_Z2	0.319962	different_case	-0.0733538	0.181869	0.255223	FALSE	Other
DFCI46_Z3	DFCI23_Z2	0.1941	different_case	-0.0733538	0.181869	0.255223	FALSE	Other
DFCI46_Z4	DFCI23_Z2	0.294365	different_case	-0.0733538	0.181869	0.255223	FALSE	Other
DFCI46_Z5	DFCI23_Z2	0.18035	different_case	-0.0733538	0.181869	0.255223	FALSE	Other
DFCI53_Z1	DFCI23_Z2	0.18651	different_case	-0.0733538	0.181869	0.255223	FALSE	Other
DFCI53_Z2	DFCI23_Z2	0.146588	different_case	-0.0733538	0.181869	0.255223	FALSE	Other
DFCI53_Z3	DFCI23_Z2	0.186661	different_case	-0.0733538	0.181869	0.255223	FALSE	Other
WCM0_1	DFCI23_Z2	0.0852586	different_case	-0.0733538	0.181869	0.255223	FALSE	Other
WCM0_2	DFCI23_Z2	0.0831568	different_case	-0.0733538	0.181869	0.255223	FALSE	Other
WCM0_3	DFCI23_Z2	0.141481	different_case	-0.0733538	0.181869	0.255223	FALSE	Other
WCM0_4	DFCI23_Z2	0.0784628	different_case	-0.0733538	0.181869	0.255223	FALSE	Other
WCM0_LM1A	DFCI23_Z2	0.094064	different_case	-0.0733538	0.181869	0.255223	FALSE	Other
WCM0_PM2	DFCI23_Z2	0.0765567	different_case	-0.0733538	0.181869	0.255223	FALSE	Other
WCM1070_Z4	DFCI23_Z2	-0.102949	different_case	-0.0733538	0.181869	0.255223	FALSE	Other
WCM1070_Z5	DFCI23_Z2	-0.078436	different_case	-0.0733538	0.181869	0.255223	FALSE	Other
WCM1070_Z6	DFCI23_Z2	-0.0182768	different_case	-0.0733538	0.181869	0.255223	FALSE	Other
WCM1070_Z7	DFCI23_Z2	-0.084247	different_case	-0.0733538	0.181869	0.255223	FALSE	Other
WCM1070_Z8	DFCI23_Z2	-0.10299	different_case	-0.0733538	0.181869	0.255223	FALSE	Other
WCM1089_Z1	DFCI23_Z2	0.0127768	different_case	-0.0733538	0.181869	0.255223	FALSE	Other
WCM1089_Z2	DFCI23_Z2	0.0540208	different_case	-0.0733538	0.181869	0.255223	FALSE	Other
WCM1089_Z3	DFCI23_Z2	0.0710029	different_case	-0.0733538	0.181869	0.255223	FALSE	Other
WCM1358_Z1	DFCI23_Z2	0.288679	different_case	-0.0733538	0.181869	0.255223	FALSE	Other
WCM1358_Z2	DFCI23_Z2	0.214028	different_case	-0.0733538	0.181869	0.255223	FALSE	Other
WCM1358_Z3	DFCI23_Z2	0.353475	different_case	-0.0733538	0.181869	0.255223	FALSE	Other
WCM1358_Z4	DFCI23_Z2	0.378971	different_case	-0.0733538	0.181869	0.255223	FALSE	Other
WCM159_1	DFCI23_Z2	-0.00147574	different_case	-0.0733538	0.181869	0.255223	FALSE	Other
WCM159_2	DFCI23_Z2	0.137684	different_case	-0.0733538	0.181869	0.255223	FALSE	Other
WCM159_3	DFCI23_Z2	-0.0425062	different_case	-0.0733538	0.181869	0.255223	FALSE	Other
WCM159_Z6	DFCI23_Z2	0.0359957	different_case	-0.0733538	0.181869	0.255223	FALSE	Other
WCM2549_Z1	DFCI23_Z2	-0.146148	different_case	-0.0733538	0.181869	0.255223	FALSE	Other
WCM2549_Z2	DFCI23_Z2	-0.139145	different_case	-0.0733538	0.181869	0.255223	FALSE	Other
WCM2549_Z3	DFCI23_Z2	-0.134226	different_case	-0.0733538	0.181869	0.255223	FALSE	Other
WCM2549_Z4	DFCI23_Z2	-0.0580875	different_case	-0.0733538	0.181869	0.255223	FALSE	Other
WCM2549_Z5	DFCI23_Z2	-0.111456	different_case	-0.0733538	0.181869	0.255223	FALSE	Other
WCM2549_Z6	DFCI23_Z2	-0.0963132	different_case	-0.0733538	0.181869	0.255223	FALSE	Other
WCM2939_Z2	DFCI23_Z2	0.291735	different_case	-0.0733538	0.181869	0.255223	FALSE	Other
WCM2939_Z3	DFCI23_Z2	0.230211	different_case	-0.0733538	0.181869	0.255223	FALSE	Other
WCM2939_Z4	DFCI23_Z2	0.0753314	different_case	-0.0733538	0.181869	0.255223	FALSE	Other
WCM2939_Z6	DFCI23_Z2	0.324081	different_case	-0.0733538	0.181869	0.255223	FALSE	Other
WCM3574_Z1	DFCI23_Z2	0.333496	different_case	-0.0733538	0.181869	0.255223	FALSE	Other
WCM3574_Z2	DFCI23_Z2	0.292599	different_case	-0.0733538	0.181869	0.255223	FALSE	Other
WCM3574_Z3	DFCI23_Z2	0.232625	different_case	-0.0733538	0.181869	0.255223	FALSE	Other
WCM3574_Z4	DFCI23_Z2	0.411183	different_case	-0.0733538	0.181869	0.255223	FALSE	Other
WCM3672_Z1	DFCI23_Z2	0.153042	different_case	-0.0733538	0.181869	0.255223	FALSE	Other
WCM3672_Z2	DFCI23_Z2	0.535093	different_case	-0.0733538	0.181869	0.255223	FALSE	Other
WCM63_Z11	DFCI23_Z2	0.00721491	different_case	-0.0733538	0.181869	0.255223	FALSE	Other
WCM63_Z3	DFCI23_Z2	-0.0900966	different_case	-0.0733538	0.181869	0.255223	FALSE	Other
WCM63_Z4	DFCI23_Z2	-0.104723	different_case	-0.0733538	0.181869	0.255223	FALSE	Other
WCM63_Z5	DFCI23_Z2	-0.0774304	different_case	-0.0733538	0.181869	0.255223	FALSE	Other
WCM63_Z6	DFCI23_Z2	0.0035831	different_case	-0.0733538	0.181869	0.255223	FALSE	Other
WCM63_Z7	DFCI23_Z2	0.0327492	different_case	-0.0733538	0.181869	0.255223	FALSE	Other
WCM63_Z8	DFCI23_Z2	0.0149308	different_case	-0.0733538	0.181869	0.255223	FALSE	Other
WCM63_Z9	DFCI23_Z2	-0.0522374	different_case	-0.0733538	0.181869	0.255223	FALSE	Other
WCM677_1	DFCI23_Z2	-0.117127	different_case	-0.0733538	0.181869	0.255223	FALSE	Other
WCM677_2	DFCI23_Z2	-0.136564	different_case	-0.0733538	0.181869	0.255223	FALSE	Other
WCM677_3	DFCI23_Z2	-0.125134	different_case	-0.0733538	0.181869	0.255223	FALSE	Other
WCM677_4	DFCI23_Z2	-0.125557	different_case	-0.0733538	0.181869	0.255223	FALSE	Other
WCM677_5	DFCI23_Z2	-0.110702	different_case	-0.0733538	0.181869	0.255223	FALSE	Other
WCM90_1	DFCI23_Z2	0.397468	different_case	-0.0733538	0.181869	0.255223	FALSE	Other
WCM90_2	DFCI23_Z2	0.419769	different_case	-0.0733538	0.181869	0.255223	FALSE	Other
WCM90_3	DFCI23_Z2	0.397562	different_case	-0.0733538	0.181869	0.255223	FALSE	Other
WCM90_Z1	DFCI23_Z2	0.32508	different_case	-0.0733538	0.181869	0.255223	FALSE	Other
WCM90_Z21	DFCI23_Z2	0.294191	different_case	-0.0733538	0.181869	0.255223	FALSE	Other
DFCI16_Z1	DFCI23_Z2	0.270645	different_case	-0.0733538	0.181869	0.255223	FALSE	Other
DFCI19_Z1	DFCI23_Z2	-0.0307799	different_case	-0.0733538	0.181869	0.255223	FALSE	Other
WCM1024_Z1	DFCI23_Z2	0.23316	different_case	-0.0733538	0.181869	0.255223	FALSE	Other
WCM12_Z13	DFCI23_Z2	0.170013	different_case	-0.0733538	0.181869	0.255223	FALSE	Other
WCM191_Z8	DFCI23_Z2	0.324981	different_case	-0.0733538	0.181869	0.255223	FALSE	Other
WCM2086_Z1	DFCI23_Z2	0.255077	different_case	-0.0733538	0.181869	0.255223	FALSE	Other
WCM2343_Z1	DFCI23_Z2	0.282302	different_case	-0.0733538	0.181869	0.255223	FALSE	Other
WCM2524_Z1	DFCI23_Z2	0.0748839	different_case	-0.0733538	0.181869	0.255223	FALSE	Other
WCM258_Z2	DFCI23_Z2	0.0731374	different_case	-0.0733538	0.181869	0.255223	FALSE	Other
WCM2596_Z1	DFCI23_Z2	0.454981	different_case	-0.0733538	0.181869	0.255223	FALSE	Other
WCM2698_Z1	DFCI23_Z2	0.311937	different_case	-0.0733538	0.181869	0.255223	FALSE	Other
WCM2738_Z1	DFCI23_Z2	0.342857	different_case	-0.0733538	0.181869	0.255223	FALSE	Other
WCM2848_X1	DFCI23_Z2	0.555807	different_case	-0.0733538	0.181869	0.255223	FALSE	Other
WCM493_Z1	DFCI23_Z2	0.213685	different_case	-0.0733538	0.181869	0.255223	FALSE	Other
WCM59_Z2	DFCI23_Z2	0.00614477	different_case	-0.0733538	0.181869	0.255223	FALSE	Other
WCM929_Z1	DFCI23_Z2	0.2803	different_case	-0.0733538	0.181869	0.255223	FALSE	Other
DFCI24_Z1	DFCI23_Z3	0.459178	different_case	-0.0733538	0.181869	0.255223	FALSE	Other
DFCI24_Z2	DFCI23_Z3	0.440674	different_case	-0.0733538	0.181869	0.255223	FALSE	Other
DFCI24_Z3	DFCI23_Z3	0.357133	different_case	-0.0733538	0.181869	0.255223	FALSE	Other
DFCI46_Z1	DFCI23_Z3	0.20318	different_case	-0.0733538	0.181869	0.255223	FALSE	Other
DFCI46_Z2	DFCI23_Z3	0.278199	different_case	-0.0733538	0.181869	0.255223	FALSE	Other
DFCI46_Z3	DFCI23_Z3	0.241732	different_case	-0.0733538	0.181869	0.255223	FALSE	Other
DFCI46_Z4	DFCI23_Z3	0.268659	different_case	-0.0733538	0.181869	0.255223	FALSE	Other
DFCI46_Z5	DFCI23_Z3	0.2169	different_case	-0.0733538	0.181869	0.255223	FALSE	Other
DFCI53_Z1	DFCI23_Z3	0.0999413	different_case	-0.0733538	0.181869	0.255223	FALSE	Other
DFCI53_Z2	DFCI23_Z3	0.140605	different_case	-0.0733538	0.181869	0.255223	FALSE	Other
DFCI53_Z3	DFCI23_Z3	0.17497	different_case	-0.0733538	0.181869	0.255223	FALSE	Other
WCM0_1	DFCI23_Z3	0.122963	different_case	-0.0733538	0.181869	0.255223	FALSE	Other
WCM0_2	DFCI23_Z3	0.121627	different_case	-0.0733538	0.181869	0.255223	FALSE	Other
WCM0_3	DFCI23_Z3	0.131985	different_case	-0.0733538	0.181869	0.255223	FALSE	Other
WCM0_4	DFCI23_Z3	0.117905	different_case	-0.0733538	0.181869	0.255223	FALSE	Other
WCM0_LM1A	DFCI23_Z3	0.129082	different_case	-0.0733538	0.181869	0.255223	FALSE	Other
WCM0_PM2	DFCI23_Z3	0.112645	different_case	-0.0733538	0.181869	0.255223	FALSE	Other
WCM1070_Z4	DFCI23_Z3	-0.104546	different_case	-0.0733538	0.181869	0.255223	FALSE	Other
WCM1070_Z5	DFCI23_Z3	-0.106647	different_case	-0.0733538	0.181869	0.255223	FALSE	Other
WCM1070_Z6	DFCI23_Z3	-0.0807587	different_case	-0.0733538	0.181869	0.255223	FALSE	Other
WCM1070_Z7	DFCI23_Z3	-0.109489	different_case	-0.0733538	0.181869	0.255223	FALSE	Other
WCM1070_Z8	DFCI23_Z3	-0.119759	different_case	-0.0733538	0.181869	0.255223	FALSE	Other
WCM1089_Z1	DFCI23_Z3	-0.077132	different_case	-0.0733538	0.181869	0.255223	FALSE	Other
WCM1089_Z2	DFCI23_Z3	-0.0526794	different_case	-0.0733538	0.181869	0.255223	FALSE	Other
WCM1089_Z3	DFCI23_Z3	-0.0389727	different_case	-0.0733538	0.181869	0.255223	FALSE	Other
WCM1358_Z1	DFCI23_Z3	0.150309	different_case	-0.0733538	0.181869	0.255223	FALSE	Other
WCM1358_Z2	DFCI23_Z3	0.103117	different_case	-0.0733538	0.181869	0.255223	FALSE	Other
WCM1358_Z3	DFCI23_Z3	0.17845	different_case	-0.0733538	0.181869	0.255223	FALSE	Other
WCM1358_Z4	DFCI23_Z3	0.195215	different_case	-0.0733538	0.181869	0.255223	FALSE	Other
WCM159_1	DFCI23_Z3	-0.112732	different_case	-0.0733538	0.181869	0.255223	FALSE	Other
WCM159_2	DFCI23_Z3	-0.034606	different_case	-0.0733538	0.181869	0.255223	FALSE	Other
WCM159_3	DFCI23_Z3	-0.120931	different_case	-0.0733538	0.181869	0.255223	FALSE	Other
WCM159_Z6	DFCI23_Z3	-0.0875224	different_case	-0.0733538	0.181869	0.255223	FALSE	Other
WCM2549_Z1	DFCI23_Z3	-0.0364146	different_case	-0.0733538	0.181869	0.255223	FALSE	Other
WCM2549_Z2	DFCI23_Z3	-0.0310104	different_case	-0.0733538	0.181869	0.255223	FALSE	Other
WCM2549_Z3	DFCI23_Z3	-0.0215978	different_case	-0.0733538	0.181869	0.255223	FALSE	Other
WCM2549_Z4	DFCI23_Z3	0.0469698	different_case	-0.0733538	0.181869	0.255223	FALSE	Other
WCM2549_Z5	DFCI23_Z3	-0.00469323	different_case	-0.0733538	0.181869	0.255223	FALSE	Other
WCM2549_Z6	DFCI23_Z3	0.00422916	different_case	-0.0733538	0.181869	0.255223	FALSE	Other
WCM2939_Z2	DFCI23_Z3	0.126556	different_case	-0.0733538	0.181869	0.255223	FALSE	Other
WCM2939_Z3	DFCI23_Z3	0.0976387	different_case	-0.0733538	0.181869	0.255223	FALSE	Other
WCM2939_Z4	DFCI23_Z3	0.0161133	different_case	-0.0733538	0.181869	0.255223	FALSE	Other
WCM2939_Z6	DFCI23_Z3	0.143953	different_case	-0.0733538	0.181869	0.255223	FALSE	Other
WCM3574_Z1	DFCI23_Z3	0.203685	different_case	-0.0733538	0.181869	0.255223	FALSE	Other
WCM3574_Z2	DFCI23_Z3	0.211339	different_case	-0.0733538	0.181869	0.255223	FALSE	Other
WCM3574_Z3	DFCI23_Z3	0.166377	different_case	-0.0733538	0.181869	0.255223	FALSE	Other
WCM3574_Z4	DFCI23_Z3	0.248433	different_case	-0.0733538	0.181869	0.255223	FALSE	Other
WCM3672_Z1	DFCI23_Z3	0.0289213	different_case	-0.0733538	0.181869	0.255223	FALSE	Other
WCM3672_Z2	DFCI23_Z3	0.247067	different_case	-0.0733538	0.181869	0.255223	FALSE	Other
WCM63_Z11	DFCI23_Z3	-0.0342626	different_case	-0.0733538	0.181869	0.255223	FALSE	Other
WCM63_Z3	DFCI23_Z3	-0.0754313	different_case	-0.0733538	0.181869	0.255223	FALSE	Other
WCM63_Z4	DFCI23_Z3	-0.0862526	different_case	-0.0733538	0.181869	0.255223	FALSE	Other
WCM63_Z5	DFCI23_Z3	-0.0625842	different_case	-0.0733538	0.181869	0.255223	FALSE	Other
WCM63_Z6	DFCI23_Z3	-0.0435726	different_case	-0.0733538	0.181869	0.255223	FALSE	Other
WCM63_Z7	DFCI23_Z3	-0.00107977	different_case	-0.0733538	0.181869	0.255223	FALSE	Other
WCM63_Z8	DFCI23_Z3	-0.0196455	different_case	-0.0733538	0.181869	0.255223	FALSE	Other
WCM63_Z9	DFCI23_Z3	-0.0834243	different_case	-0.0733538	0.181869	0.255223	FALSE	Other
WCM677_1	DFCI23_Z3	0.04701	different_case	-0.0733538	0.181869	0.255223	FALSE	Other
WCM677_2	DFCI23_Z3	0.0287247	different_case	-0.0733538	0.181869	0.255223	FALSE	Other
WCM677_3	DFCI23_Z3	0.0524949	different_case	-0.0733538	0.181869	0.255223	FALSE	Other
WCM677_4	DFCI23_Z3	0.0475568	different_case	-0.0733538	0.181869	0.255223	FALSE	Other
WCM677_5	DFCI23_Z3	0.0566322	different_case	-0.0733538	0.181869	0.255223	FALSE	Other
WCM90_1	DFCI23_Z3	0.154634	different_case	-0.0733538	0.181869	0.255223	FALSE	Other
WCM90_2	DFCI23_Z3	0.165678	different_case	-0.0733538	0.181869	0.255223	FALSE	Other
WCM90_3	DFCI23_Z3	0.151362	different_case	-0.0733538	0.181869	0.255223	FALSE	Other
WCM90_Z1	DFCI23_Z3	0.124419	different_case	-0.0733538	0.181869	0.255223	FALSE	Other
WCM90_Z21	DFCI23_Z3	0.111807	different_case	-0.0733538	0.181869	0.255223	FALSE	Other
DFCI16_Z1	DFCI23_Z3	0.197368	different_case	-0.0733538	0.181869	0.255223	FALSE	Other
DFCI19_Z1	DFCI23_Z3	-0.0892466	different_case	-0.0733538	0.181869	0.255223	FALSE	Other
WCM1024_Z1	DFCI23_Z3	0.10149	different_case	-0.0733538	0.181869	0.255223	FALSE	Other
WCM12_Z13	DFCI23_Z3	0.122203	different_case	-0.0733538	0.181869	0.255223	FALSE	Other
WCM191_Z8	DFCI23_Z3	0.205196	different_case	-0.0733538	0.181869	0.255223	FALSE	Other
WCM2086_Z1	DFCI23_Z3	0.125104	different_case	-0.0733538	0.181869	0.255223	FALSE	Other
WCM2343_Z1	DFCI23_Z3	0.161264	different_case	-0.0733538	0.181869	0.255223	FALSE	Other
WCM2524_Z1	DFCI23_Z3	0.0255279	different_case	-0.0733538	0.181869	0.255223	FALSE	Other
WCM258_Z2	DFCI23_Z3	-0.000708265	different_case	-0.0733538	0.181869	0.255223	FALSE	Other
WCM2596_Z1	DFCI23_Z3	0.23675	different_case	-0.0733538	0.181869	0.255223	FALSE	Other
WCM2698_Z1	DFCI23_Z3	0.181981	different_case	-0.0733538	0.181869	0.255223	FALSE	Other
WCM2738_Z1	DFCI23_Z3	0.120707	different_case	-0.0733538	0.181869	0.255223	FALSE	Other
WCM2848_X1	DFCI23_Z3	0.272127	different_case	-0.0733538	0.181869	0.255223	FALSE	Other
WCM493_Z1	DFCI23_Z3	0.12082	different_case	-0.0733538	0.181869	0.255223	FALSE	Other
WCM59_Z2	DFCI23_Z3	-0.0519076	different_case	-0.0733538	0.181869	0.255223	FALSE	Other
WCM929_Z1	DFCI23_Z3	0.223143	different_case	-0.0733538	0.181869	0.255223	FALSE	Other
DFCI24_Z2	DFCI24_Z1	0.691065	same_case	0.787085	0.931783	0.144698	FALSE	Other
DFCI24_Z3	DFCI24_Z1	0.778092	same_case	0.787085	0.931783	0.144698	FALSE	Other
DFCI46_Z1	DFCI24_Z1	0.106201	different_case	-0.0733538	0.181869	0.255223	FALSE	Other
DFCI46_Z2	DFCI24_Z1	0.214736	different_case	-0.0733538	0.181869	0.255223	FALSE	Other
DFCI46_Z3	DFCI24_Z1	0.150082	different_case	-0.0733538	0.181869	0.255223	FALSE	Other
DFCI46_Z4	DFCI24_Z1	0.194571	different_case	-0.0733538	0.181869	0.255223	FALSE	Other
DFCI46_Z5	DFCI24_Z1	0.124303	different_case	-0.0733538	0.181869	0.255223	FALSE	Other
DFCI53_Z1	DFCI24_Z1	0.170857	different_case	-0.0733538	0.181869	0.255223	FALSE	Other
DFCI53_Z2	DFCI24_Z1	0.233683	different_case	-0.0733538	0.181869	0.255223	FALSE	Other
DFCI53_Z3	DFCI24_Z1	0.238332	different_case	-0.0733538	0.181869	0.255223	FALSE	Other
WCM0_1	DFCI24_Z1	0.0578359	different_case	-0.0733538	0.181869	0.255223	FALSE	Other
WCM0_2	DFCI24_Z1	0.052371	different_case	-0.0733538	0.181869	0.255223	FALSE	Other
WCM0_3	DFCI24_Z1	0.080343	different_case	-0.0733538	0.181869	0.255223	FALSE	Other
WCM0_4	DFCI24_Z1	0.0501118	different_case	-0.0733538	0.181869	0.255223	FALSE	Other
WCM0_LM1A	DFCI24_Z1	0.062665	different_case	-0.0733538	0.181869	0.255223	FALSE	Other
WCM0_PM2	DFCI24_Z1	0.0459172	different_case	-0.0733538	0.181869	0.255223	FALSE	Other
WCM1070_Z4	DFCI24_Z1	-0.0155235	different_case	-0.0733538	0.181869	0.255223	FALSE	Other
WCM1070_Z5	DFCI24_Z1	-0.00241211	different_case	-0.0733538	0.181869	0.255223	FALSE	Other
WCM1070_Z6	DFCI24_Z1	0.015602	different_case	-0.0733538	0.181869	0.255223	FALSE	Other
WCM1070_Z7	DFCI24_Z1	-0.00924006	different_case	-0.0733538	0.181869	0.255223	FALSE	Other
WCM1070_Z8	DFCI24_Z1	-0.0232213	different_case	-0.0733538	0.181869	0.255223	FALSE	Other
WCM1089_Z1	DFCI24_Z1	0.0291212	different_case	-0.0733538	0.181869	0.255223	FALSE	Other
WCM1089_Z2	DFCI24_Z1	0.0527925	different_case	-0.0733538	0.181869	0.255223	FALSE	Other
WCM1089_Z3	DFCI24_Z1	0.0663396	different_case	-0.0733538	0.181869	0.255223	FALSE	Other
WCM1358_Z1	DFCI24_Z1	0.150348	different_case	-0.0733538	0.181869	0.255223	FALSE	Other
WCM1358_Z2	DFCI24_Z1	0.078904	different_case	-0.0733538	0.181869	0.255223	FALSE	Other
WCM1358_Z3	DFCI24_Z1	0.168654	different_case	-0.0733538	0.181869	0.255223	FALSE	Other
WCM1358_Z4	DFCI24_Z1	0.176374	different_case	-0.0733538	0.181869	0.255223	FALSE	Other
WCM159_1	DFCI24_Z1	-0.051613	different_case	-0.0733538	0.181869	0.255223	FALSE	Other
WCM159_2	DFCI24_Z1	0.0383131	different_case	-0.0733538	0.181869	0.255223	FALSE	Other
WCM159_3	DFCI24_Z1	-0.0401569	different_case	-0.0733538	0.181869	0.255223	FALSE	Other
WCM159_Z6	DFCI24_Z1	-0.0060043	different_case	-0.0733538	0.181869	0.255223	FALSE	Other
WCM2549_Z1	DFCI24_Z1	-0.0433834	different_case	-0.0733538	0.181869	0.255223	FALSE	Other
WCM2549_Z2	DFCI24_Z1	-0.0373872	different_case	-0.0733538	0.181869	0.255223	FALSE	Other
WCM2549_Z3	DFCI24_Z1	-0.043321	different_case	-0.0733538	0.181869	0.255223	FALSE	Other
WCM2549_Z4	DFCI24_Z1	-0.0108423	different_case	-0.0733538	0.181869	0.255223	FALSE	Other
WCM2549_Z5	DFCI24_Z1	-0.0205344	different_case	-0.0733538	0.181869	0.255223	FALSE	Other
WCM2549_Z6	DFCI24_Z1	-0.0125234	different_case	-0.0733538	0.181869	0.255223	FALSE	Other
WCM2939_Z2	DFCI24_Z1	0.231932	different_case	-0.0733538	0.181869	0.255223	FALSE	Other
WCM2939_Z3	DFCI24_Z1	0.201039	different_case	-0.0733538	0.181869	0.255223	FALSE	Other
WCM2939_Z4	DFCI24_Z1	0.124035	different_case	-0.0733538	0.181869	0.255223	FALSE	Other
WCM2939_Z6	DFCI24_Z1	0.248863	different_case	-0.0733538	0.181869	0.255223	FALSE	Other
WCM3574_Z1	DFCI24_Z1	0.188356	different_case	-0.0733538	0.181869	0.255223	FALSE	Other
WCM3574_Z2	DFCI24_Z1	0.188798	different_case	-0.0733538	0.181869	0.255223	FALSE	Other
WCM3574_Z3	DFCI24_Z1	0.13454	different_case	-0.0733538	0.181869	0.255223	FALSE	Other
WCM3574_Z4	DFCI24_Z1	0.234911	different_case	-0.0733538	0.181869	0.255223	FALSE	Other
WCM3672_Z1	DFCI24_Z1	0.0799037	different_case	-0.0733538	0.181869	0.255223	FALSE	Other
WCM3672_Z2	DFCI24_Z1	0.270173	different_case	-0.0733538	0.181869	0.255223	FALSE	Other
WCM63_Z11	DFCI24_Z1	-0.0178384	different_case	-0.0733538	0.181869	0.255223	FALSE	Other
WCM63_Z3	DFCI24_Z1	-0.0705871	different_case	-0.0733538	0.181869	0.255223	FALSE	Other
WCM63_Z4	DFCI24_Z1	-0.0861911	different_case	-0.0733538	0.181869	0.255223	FALSE	Other
WCM63_Z5	DFCI24_Z1	-0.0430376	different_case	-0.0733538	0.181869	0.255223	FALSE	Other
WCM63_Z6	DFCI24_Z1	-0.0102945	different_case	-0.0733538	0.181869	0.255223	FALSE	Other
WCM63_Z7	DFCI24_Z1	-0.021497	different_case	-0.0733538	0.181869	0.255223	FALSE	Other
WCM63_Z8	DFCI24_Z1	-0.0332127	different_case	-0.0733538	0.181869	0.255223	FALSE	Other
WCM63_Z9	DFCI24_Z1	-0.0446686	different_case	-0.0733538	0.181869	0.255223	FALSE	Other
WCM677_1	DFCI24_Z1	-0.00648406	different_case	-0.0733538	0.181869	0.255223	FALSE	Other
WCM677_2	DFCI24_Z1	-0.0186354	different_case	-0.0733538	0.181869	0.255223	FALSE	Other
WCM677_3	DFCI24_Z1	0.000925773	different_case	-0.0733538	0.181869	0.255223	FALSE	Other
WCM677_4	DFCI24_Z1	0.000247301	different_case	-0.0733538	0.181869	0.255223	FALSE	Other
WCM677_5	DFCI24_Z1	0.00421412	different_case	-0.0733538	0.181869	0.255223	FALSE	Other
WCM90_1	DFCI24_Z1	0.175819	different_case	-0.0733538	0.181869	0.255223	FALSE	Other
WCM90_2	DFCI24_Z1	0.179023	different_case	-0.0733538	0.181869	0.255223	FALSE	Other
WCM90_3	DFCI24_Z1	0.167045	different_case	-0.0733538	0.181869	0.255223	FALSE	Other
WCM90_Z1	DFCI24_Z1	0.138383	different_case	-0.0733538	0.181869	0.255223	FALSE	Other
WCM90_Z21	DFCI24_Z1	0.129631	different_case	-0.0733538	0.181869	0.255223	FALSE	Other
DFCI16_Z1	DFCI24_Z1	0.258341	different_case	-0.0733538	0.181869	0.255223	FALSE	Other
DFCI19_Z1	DFCI24_Z1	-0.0463777	different_case	-0.0733538	0.181869	0.255223	FALSE	Other
WCM1024_Z1	DFCI24_Z1	0.131575	different_case	-0.0733538	0.181869	0.255223	FALSE	Other
WCM12_Z13	DFCI24_Z1	0.121065	different_case	-0.0733538	0.181869	0.255223	FALSE	Other
WCM191_Z8	DFCI24_Z1	0.322571	different_case	-0.0733538	0.181869	0.255223	FALSE	Other
WCM2086_Z1	DFCI24_Z1	0.19449	different_case	-0.0733538	0.181869	0.255223	FALSE	Other
WCM2343_Z1	DFCI24_Z1	0.148151	different_case	-0.0733538	0.181869	0.255223	FALSE	Other
WCM2524_Z1	DFCI24_Z1	0.0763272	different_case	-0.0733538	0.181869	0.255223	FALSE	Other
WCM258_Z2	DFCI24_Z1	0.124539	different_case	-0.0733538	0.181869	0.255223	FALSE	Other
WCM2596_Z1	DFCI24_Z1	0.24969	different_case	-0.0733538	0.181869	0.255223	FALSE	Other
WCM2698_Z1	DFCI24_Z1	0.364617	different_case	-0.0733538	0.181869	0.255223	FALSE	Other
WCM2738_Z1	DFCI24_Z1	0.235975	different_case	-0.0733538	0.181869	0.255223	FALSE	Other
WCM2848_X1	DFCI24_Z1	0.362834	different_case	-0.0733538	0.181869	0.255223	FALSE	Other
WCM493_Z1	DFCI24_Z1	0.252805	different_case	-0.0733538	0.181869	0.255223	FALSE	Other
WCM59_Z2	DFCI24_Z1	0.044555	different_case	-0.0733538	0.181869	0.255223	FALSE	Other
WCM929_Z1	DFCI24_Z1	0.322589	different_case	-0.0733538	0.181869	0.255223	FALSE	Other
DFCI24_Z3	DFCI24_Z2	0.736127	same_case	0.787085	0.931783	0.144698	FALSE	Other
DFCI46_Z1	DFCI24_Z2	0.0926776	different_case	-0.0733538	0.181869	0.255223	FALSE	Other
DFCI46_Z2	DFCI24_Z2	0.328193	different_case	-0.0733538	0.181869	0.255223	FALSE	Other
DFCI46_Z3	DFCI24_Z2	0.132537	different_case	-0.0733538	0.181869	0.255223	FALSE	Other
DFCI46_Z4	DFCI24_Z2	0.281127	different_case	-0.0733538	0.181869	0.255223	FALSE	Other
DFCI46_Z5	DFCI24_Z2	0.141203	different_case	-0.0733538	0.181869	0.255223	FALSE	Other
DFCI53_Z1	DFCI24_Z2	0.242305	different_case	-0.0733538	0.181869	0.255223	FALSE	Other
DFCI53_Z2	DFCI24_Z2	0.18488	different_case	-0.0733538	0.181869	0.255223	FALSE	Other
DFCI53_Z3	DFCI24_Z2	0.213363	different_case	-0.0733538	0.181869	0.255223	FALSE	Other
WCM0_1	DFCI24_Z2	0.0935436	different_case	-0.0733538	0.181869	0.255223	FALSE	Other
WCM0_2	DFCI24_Z2	0.0845247	different_case	-0.0733538	0.181869	0.255223	FALSE	Other
WCM0_3	DFCI24_Z2	0.173666	different_case	-0.0733538	0.181869	0.255223	FALSE	Other
WCM0_4	DFCI24_Z2	0.0829106	different_case	-0.0733538	0.181869	0.255223	FALSE	Other
WCM0_LM1A	DFCI24_Z2	0.10435	different_case	-0.0733538	0.181869	0.255223	FALSE	Other
WCM0_PM2	DFCI24_Z2	0.0851373	different_case	-0.0733538	0.181869	0.255223	FALSE	Other
WCM1070_Z4	DFCI24_Z2	-0.113742	different_case	-0.0733538	0.181869	0.255223	FALSE	Other
WCM1070_Z5	DFCI24_Z2	-0.0678193	different_case	-0.0733538	0.181869	0.255223	FALSE	Other
WCM1070_Z6	DFCI24_Z2	0.00627799	different_case	-0.0733538	0.181869	0.255223	FALSE	Other
WCM1070_Z7	DFCI24_Z2	-0.0884793	different_case	-0.0733538	0.181869	0.255223	FALSE	Other
WCM1070_Z8	DFCI24_Z2	-0.111484	different_case	-0.0733538	0.181869	0.255223	FALSE	Other
WCM1089_Z1	DFCI24_Z2	0.0670385	different_case	-0.0733538	0.181869	0.255223	FALSE	Other
WCM1089_Z2	DFCI24_Z2	0.114954	different_case	-0.0733538	0.181869	0.255223	FALSE	Other
WCM1089_Z3	DFCI24_Z2	0.133144	different_case	-0.0733538	0.181869	0.255223	FALSE	Other
WCM1358_Z1	DFCI24_Z2	0.274931	different_case	-0.0733538	0.181869	0.255223	FALSE	Other
WCM1358_Z2	DFCI24_Z2	0.189415	different_case	-0.0733538	0.181869	0.255223	FALSE	Other
WCM1358_Z3	DFCI24_Z2	0.377105	different_case	-0.0733538	0.181869	0.255223	FALSE	Other
WCM1358_Z4	DFCI24_Z2	0.405094	different_case	-0.0733538	0.181869	0.255223	FALSE	Other
WCM159_1	DFCI24_Z2	0.0790208	different_case	-0.0733538	0.181869	0.255223	FALSE	Other
WCM159_2	DFCI24_Z2	0.254187	different_case	-0.0733538	0.181869	0.255223	FALSE	Other
WCM159_3	DFCI24_Z2	0.0238096	different_case	-0.0733538	0.181869	0.255223	FALSE	Other
WCM159_Z6	DFCI24_Z2	0.132286	different_case	-0.0733538	0.181869	0.255223	FALSE	Other
WCM2549_Z1	DFCI24_Z2	-0.153248	different_case	-0.0733538	0.181869	0.255223	FALSE	Other
WCM2549_Z2	DFCI24_Z2	-0.14097	different_case	-0.0733538	0.181869	0.255223	FALSE	Other
WCM2549_Z3	DFCI24_Z2	-0.150033	different_case	-0.0733538	0.181869	0.255223	FALSE	Other
WCM2549_Z4	DFCI24_Z2	-0.0889162	different_case	-0.0733538	0.181869	0.255223	FALSE	Other
WCM2549_Z5	DFCI24_Z2	-0.126151	different_case	-0.0733538	0.181869	0.255223	FALSE	Other
WCM2549_Z6	DFCI24_Z2	-0.103959	different_case	-0.0733538	0.181869	0.255223	FALSE	Other
WCM2939_Z2	DFCI24_Z2	0.361705	different_case	-0.0733538	0.181869	0.255223	FALSE	Other
WCM2939_Z3	DFCI24_Z2	0.276767	different_case	-0.0733538	0.181869	0.255223	FALSE	Other
WCM2939_Z4	DFCI24_Z2	0.0828322	different_case	-0.0733538	0.181869	0.255223	FALSE	Other
WCM2939_Z6	DFCI24_Z2	0.408258	different_case	-0.0733538	0.181869	0.255223	FALSE	Other
WCM3574_Z1	DFCI24_Z2	0.324225	different_case	-0.0733538	0.181869	0.255223	FALSE	Other
WCM3574_Z2	DFCI24_Z2	0.254511	different_case	-0.0733538	0.181869	0.255223	FALSE	Other
WCM3574_Z3	DFCI24_Z2	0.162383	different_case	-0.0733538	0.181869	0.255223	FALSE	Other
WCM3574_Z4	DFCI24_Z2	0.434142	different_case	-0.0733538	0.181869	0.255223	FALSE	Other
WCM3672_Z1	DFCI24_Z2	0.201872	different_case	-0.0733538	0.181869	0.255223	FALSE	Other
WCM3672_Z2	DFCI24_Z2	0.698051	different_case	-0.0733538	0.181869	0.255223	TRUE	Other
WCM63_Z11	DFCI24_Z2	0.0757396	different_case	-0.0733538	0.181869	0.255223	FALSE	Other
WCM63_Z3	DFCI24_Z2	-0.116237	different_case	-0.0733538	0.181869	0.255223	FALSE	Other
WCM63_Z4	DFCI24_Z2	-0.137117	different_case	-0.0733538	0.181869	0.255223	FALSE	Other
WCM63_Z5	DFCI24_Z2	-0.0969488	different_case	-0.0733538	0.181869	0.255223	FALSE	Other
WCM63_Z6	DFCI24_Z2	0.0785454	different_case	-0.0733538	0.181869	0.255223	FALSE	Other
WCM63_Z7	DFCI24_Z2	0.0425881	different_case	-0.0733538	0.181869	0.255223	FALSE	Other
WCM63_Z8	DFCI24_Z2	0.0330059	different_case	-0.0733538	0.181869	0.255223	FALSE	Other
WCM63_Z9	DFCI24_Z2	0.0148799	different_case	-0.0733538	0.181869	0.255223	FALSE	Other
WCM677_1	DFCI24_Z2	-0.192958	different_case	-0.0733538	0.181869	0.255223	FALSE	Other
WCM677_2	DFCI24_Z2	-0.203651	different_case	-0.0733538	0.181869	0.255223	FALSE	Other
WCM677_3	DFCI24_Z2	-0.20249	different_case	-0.0733538	0.181869	0.255223	FALSE	Other
WCM677_4	DFCI24_Z2	-0.193663	different_case	-0.0733538	0.181869	0.255223	FALSE	Other
WCM677_5	DFCI24_Z2	-0.181275	different_case	-0.0733538	0.181869	0.255223	FALSE	Other
WCM90_1	DFCI24_Z2	0.553385	different_case	-0.0733538	0.181869	0.255223	FALSE	Other
WCM90_2	DFCI24_Z2	0.58001	different_case	-0.0733538	0.181869	0.255223	TRUE	Other
WCM90_3	DFCI24_Z2	0.546308	different_case	-0.0733538	0.181869	0.255223	FALSE	Other
WCM90_Z1	DFCI24_Z2	0.435221	different_case	-0.0733538	0.181869	0.255223	FALSE	Other
WCM90_Z21	DFCI24_Z2	0.401485	different_case	-0.0733538	0.181869	0.255223	FALSE	Other
DFCI16_Z1	DFCI24_Z2	0.255072	different_case	-0.0733538	0.181869	0.255223	FALSE	Other
DFCI19_Z1	DFCI24_Z2	-0.0281547	different_case	-0.0733538	0.181869	0.255223	FALSE	Other
WCM1024_Z1	DFCI24_Z2	0.24576	different_case	-0.0733538	0.181869	0.255223	FALSE	Other
WCM12_Z13	DFCI24_Z2	0.227932	different_case	-0.0733538	0.181869	0.255223	FALSE	Other
WCM191_Z8	DFCI24_Z2	0.368232	different_case	-0.0733538	0.181869	0.255223	FALSE	Other
WCM2086_Z1	DFCI24_Z2	0.273025	different_case	-0.0733538	0.181869	0.255223	FALSE	Other
WCM2343_Z1	DFCI24_Z2	0.304205	different_case	-0.0733538	0.181869	0.255223	FALSE	Other
WCM2524_Z1	DFCI24_Z2	0.0877989	different_case	-0.0733538	0.181869	0.255223	FALSE	Other
WCM258_Z2	DFCI24_Z2	0.126266	different_case	-0.0733538	0.181869	0.255223	FALSE	Other
WCM2596_Z1	DFCI24_Z2	0.504715	different_case	-0.0733538	0.181869	0.255223	FALSE	Other
WCM2698_Z1	DFCI24_Z2	0.392249	different_case	-0.0733538	0.181869	0.255223	FALSE	Other
WCM2738_Z1	DFCI24_Z2	0.471762	different_case	-0.0733538	0.181869	0.255223	FALSE	Other
WCM2848_X1	DFCI24_Z2	0.722047	different_case	-0.0733538	0.181869	0.255223	TRUE	Other
WCM493_Z1	DFCI24_Z2	0.259244	different_case	-0.0733538	0.181869	0.255223	FALSE	Other
WCM59_Z2	DFCI24_Z2	0.0433405	different_case	-0.0733538	0.181869	0.255223	FALSE	Other
WCM929_Z1	DFCI24_Z2	0.280931	different_case	-0.0733538	0.181869	0.255223	FALSE	Other
DFCI46_Z1	DFCI24_Z3	0.0479455	different_case	-0.0733538	0.181869	0.255223	FALSE	Other
DFCI46_Z2	DFCI24_Z3	0.174429	different_case	-0.0733538	0.181869	0.255223	FALSE	Other
DFCI46_Z3	DFCI24_Z3	0.0709125	different_case	-0.0733538	0.181869	0.255223	FALSE	Other
DFCI46_Z4	DFCI24_Z3	0.153398	different_case	-0.0733538	0.181869	0.255223	FALSE	Other
DFCI46_Z5	DFCI24_Z3	0.0833127	different_case	-0.0733538	0.181869	0.255223	FALSE	Other
DFCI53_Z1	DFCI24_Z3	0.26166	different_case	-0.0733538	0.181869	0.255223	FALSE	Other
DFCI53_Z2	DFCI24_Z3	0.1851	different_case	-0.0733538	0.181869	0.255223	FALSE	Other
DFCI53_Z3	DFCI24_Z3	0.178084	different_case	-0.0733538	0.181869	0.255223	FALSE	Other
WCM0_1	DFCI24_Z3	-0.0643722	different_case	-0.0733538	0.181869	0.255223	FALSE	Other
WCM0_2	DFCI24_Z3	-0.0587642	different_case	-0.0733538	0.181869	0.255223	FALSE	Other
WCM0_3	DFCI24_Z3	0.0025638	different_case	-0.0733538	0.181869	0.255223	FALSE	Other
WCM0_4	DFCI24_Z3	-0.0668705	different_case	-0.0733538	0.181869	0.255223	FALSE	Other
WCM0_LM1A	DFCI24_Z3	-0.0588951	different_case	-0.0733538	0.181869	0.255223	FALSE	Other
WCM0_PM2	DFCI24_Z3	-0.0631595	different_case	-0.0733538	0.181869	0.255223	FALSE	Other
WCM1070_Z4	DFCI24_Z3	0.0515257	different_case	-0.0733538	0.181869	0.255223	FALSE	Other
WCM1070_Z5	DFCI24_Z3	0.0746181	different_case	-0.0733538	0.181869	0.255223	FALSE	Other
WCM1070_Z6	DFCI24_Z3	0.106896	different_case	-0.0733538	0.181869	0.255223	FALSE	Other
WCM1070_Z7	DFCI24_Z3	0.0765762	different_case	-0.0733538	0.181869	0.255223	FALSE	Other
WCM1070_Z8	DFCI24_Z3	0.0622657	different_case	-0.0733538	0.181869	0.255223	FALSE	Other
WCM1089_Z1	DFCI24_Z3	0.152709	different_case	-0.0733538	0.181869	0.255223	FALSE	Other
WCM1089_Z2	DFCI24_Z3	0.183992	different_case	-0.0733538	0.181869	0.255223	FALSE	Other
WCM1089_Z3	DFCI24_Z3	0.19972	different_case	-0.0733538	0.181869	0.255223	FALSE	Other
WCM1358_Z1	DFCI24_Z3	0.299249	different_case	-0.0733538	0.181869	0.255223	FALSE	Other
WCM1358_Z2	DFCI24_Z3	0.238682	different_case	-0.0733538	0.181869	0.255223	FALSE	Other
WCM1358_Z3	DFCI24_Z3	0.333932	different_case	-0.0733538	0.181869	0.255223	FALSE	Other
WCM1358_Z4	DFCI24_Z3	0.352281	different_case	-0.0733538	0.181869	0.255223	FALSE	Other
WCM159_1	DFCI24_Z3	0.0957584	different_case	-0.0733538	0.181869	0.255223	FALSE	Other
WCM159_2	DFCI24_Z3	0.175557	different_case	-0.0733538	0.181869	0.255223	FALSE	Other
WCM159_3	DFCI24_Z3	0.0735408	different_case	-0.0733538	0.181869	0.255223	FALSE	Other
WCM159_Z6	DFCI24_Z3	0.123149	different_case	-0.0733538	0.181869	0.255223	FALSE	Other
WCM2549_Z1	DFCI24_Z3	-0.187296	different_case	-0.0733538	0.181869	0.255223	FALSE	Other
WCM2549_Z2	DFCI24_Z3	-0.182881	different_case	-0.0733538	0.181869	0.255223	FALSE	Other
WCM2549_Z3	DFCI24_Z3	-0.194323	different_case	-0.0733538	0.181869	0.255223	FALSE	Other
WCM2549_Z4	DFCI24_Z3	-0.140122	different_case	-0.0733538	0.181869	0.255223	FALSE	Other
WCM2549_Z5	DFCI24_Z3	-0.171061	different_case	-0.0733538	0.181869	0.255223	FALSE	Other
WCM2549_Z6	DFCI24_Z3	-0.157704	different_case	-0.0733538	0.181869	0.255223	FALSE	Other
WCM2939_Z2	DFCI24_Z3	0.383127	different_case	-0.0733538	0.181869	0.255223	FALSE	Other
WCM2939_Z3	DFCI24_Z3	0.347249	different_case	-0.0733538	0.181869	0.255223	FALSE	Other
WCM2939_Z4	DFCI24_Z3	0.243509	different_case	-0.0733538	0.181869	0.255223	FALSE	Other
WCM2939_Z6	DFCI24_Z3	0.408711	different_case	-0.0733538	0.181869	0.255223	FALSE	Other
WCM3574_Z1	DFCI24_Z3	0.283628	different_case	-0.0733538	0.181869	0.255223	FALSE	Other
WCM3574_Z2	DFCI24_Z3	0.279873	different_case	-0.0733538	0.181869	0.255223	FALSE	Other
WCM3574_Z3	DFCI24_Z3	0.206848	different_case	-0.0733538	0.181869	0.255223	FALSE	Other
WCM3574_Z4	DFCI24_Z3	0.330363	different_case	-0.0733538	0.181869	0.255223	FALSE	Other
WCM3672_Z1	DFCI24_Z3	0.204013	different_case	-0.0733538	0.181869	0.255223	FALSE	Other
WCM3672_Z2	DFCI24_Z3	0.383005	different_case	-0.0733538	0.181869	0.255223	FALSE	Other
WCM63_Z11	DFCI24_Z3	-0.00857614	different_case	-0.0733538	0.181869	0.255223	FALSE	Other
WCM63_Z3	DFCI24_Z3	0.00531738	different_case	-0.0733538	0.181869	0.255223	FALSE	Other
WCM63_Z4	DFCI24_Z3	-0.0111962	different_case	-0.0733538	0.181869	0.255223	FALSE	Other
WCM63_Z5	DFCI24_Z3	0.0353665	different_case	-0.0733538	0.181869	0.255223	FALSE	Other
WCM63_Z6	DFCI24_Z3	0.00282032	different_case	-0.0733538	0.181869	0.255223	FALSE	Other
WCM63_Z7	DFCI24_Z3	-0.0187702	different_case	-0.0733538	0.181869	0.255223	FALSE	Other
WCM63_Z8	DFCI24_Z3	-0.0323262	different_case	-0.0733538	0.181869	0.255223	FALSE	Other
WCM63_Z9	DFCI24_Z3	-0.0365959	different_case	-0.0733538	0.181869	0.255223	FALSE	Other
WCM677_1	DFCI24_Z3	-0.209806	different_case	-0.0733538	0.181869	0.255223	FALSE	Other
WCM677_2	DFCI24_Z3	-0.219802	different_case	-0.0733538	0.181869	0.255223	FALSE	Other
WCM677_3	DFCI24_Z3	-0.211805	different_case	-0.0733538	0.181869	0.255223	FALSE	Other
WCM677_4	DFCI24_Z3	-0.200761	different_case	-0.0733538	0.181869	0.255223	FALSE	Other
WCM677_5	DFCI24_Z3	-0.202569	different_case	-0.0733538	0.181869	0.255223	FALSE	Other
WCM90_1	DFCI24_Z3	0.287895	different_case	-0.0733538	0.181869	0.255223	FALSE	Other
WCM90_2	DFCI24_Z3	0.289702	different_case	-0.0733538	0.181869	0.255223	FALSE	Other
WCM90_3	DFCI24_Z3	0.27874	different_case	-0.0733538	0.181869	0.255223	FALSE	Other
WCM90_Z1	DFCI24_Z3	0.249701	different_case	-0.0733538	0.181869	0.255223	FALSE	Other
WCM90_Z21	DFCI24_Z3	0.235817	different_case	-0.0733538	0.181869	0.255223	FALSE	Other
DFCI16_Z1	DFCI24_Z3	0.368568	different_case	-0.0733538	0.181869	0.255223	FALSE	Other
DFCI19_Z1	DFCI24_Z3	0.0577236	different_case	-0.0733538	0.181869	0.255223	FALSE	Other
WCM1024_Z1	DFCI24_Z3	0.267715	different_case	-0.0733538	0.181869	0.255223	FALSE	Other
WCM12_Z13	DFCI24_Z3	0.0832498	different_case	-0.0733538	0.181869	0.255223	FALSE	Other
WCM191_Z8	DFCI24_Z3	0.433674	different_case	-0.0733538	0.181869	0.255223	FALSE	Other
WCM2086_Z1	DFCI24_Z3	0.321275	different_case	-0.0733538	0.181869	0.255223	FALSE	Other
WCM2343_Z1	DFCI24_Z3	0.260984	different_case	-0.0733538	0.181869	0.255223	FALSE	Other
WCM2524_Z1	DFCI24_Z3	0.194402	different_case	-0.0733538	0.181869	0.255223	FALSE	Other
WCM258_Z2	DFCI24_Z3	0.247293	different_case	-0.0733538	0.181869	0.255223	FALSE	Other
WCM2596_Z1	DFCI24_Z3	0.402392	different_case	-0.0733538	0.181869	0.255223	FALSE	Other
WCM2698_Z1	DFCI24_Z3	0.488431	different_case	-0.0733538	0.181869	0.255223	FALSE	Other
WCM2738_Z1	DFCI24_Z3	0.390486	different_case	-0.0733538	0.181869	0.255223	FALSE	Other
WCM2848_X1	DFCI24_Z3	0.527497	different_case	-0.0733538	0.181869	0.255223	FALSE	Other
WCM493_Z1	DFCI24_Z3	0.371973	different_case	-0.0733538	0.181869	0.255223	FALSE	Other
WCM59_Z2	DFCI24_Z3	0.17701	different_case	-0.0733538	0.181869	0.255223	FALSE	Other
WCM929_Z1	DFCI24_Z3	0.425898	different_case	-0.0733538	0.181869	0.255223	FALSE	Other
DFCI46_Z2	DFCI46_Z1	0.738253	same_case	0.787085	0.931783	0.144698	FALSE	Other
DFCI46_Z3	DFCI46_Z1	0.769116	same_case	0.787085	0.931783	0.144698	FALSE	Other
DFCI46_Z4	DFCI46_Z1	0.753878	same_case	0.787085	0.931783	0.144698	FALSE	Other
DFCI46_Z5	DFCI46_Z1	0.941709	same_case	0.787085	0.931783	0.144698	FALSE	Other
DFCI53_Z1	DFCI46_Z1	-0.0299118	different_case	-0.0733538	0.181869	0.255223	FALSE	Other
DFCI53_Z2	DFCI46_Z1	0.021391	different_case	-0.0733538	0.181869	0.255223	FALSE	Other
DFCI53_Z3	DFCI46_Z1	0.0446973	different_case	-0.0733538	0.181869	0.255223	FALSE	Other
WCM0_1	DFCI46_Z1	0.220059	different_case	-0.0733538	0.181869	0.255223	FALSE	Other
WCM0_2	DFCI46_Z1	0.216601	different_case	-0.0733538	0.181869	0.255223	FALSE	Other
WCM0_3	DFCI46_Z1	0.198346	different_case	-0.0733538	0.181869	0.255223	FALSE	Other
WCM0_4	DFCI46_Z1	0.224839	different_case	-0.0733538	0.181869	0.255223	FALSE	Other
WCM0_LM1A	DFCI46_Z1	0.212027	different_case	-0.0733538	0.181869	0.255223	FALSE	Other
WCM0_PM2	DFCI46_Z1	0.219114	different_case	-0.0733538	0.181869	0.255223	FALSE	Other
WCM1070_Z4	DFCI46_Z1	-0.22607	different_case	-0.0733538	0.181869	0.255223	FALSE	Other
WCM1070_Z5	DFCI46_Z1	-0.239734	different_case	-0.0733538	0.181869	0.255223	FALSE	Other
WCM1070_Z6	DFCI46_Z1	-0.251594	different_case	-0.0733538	0.181869	0.255223	FALSE	Other
WCM1070_Z7	DFCI46_Z1	-0.234066	different_case	-0.0733538	0.181869	0.255223	FALSE	Other
WCM1070_Z8	DFCI46_Z1	-0.232066	different_case	-0.0733538	0.181869	0.255223	FALSE	Other
WCM1089_Z1	DFCI46_Z1	-0.116608	different_case	-0.0733538	0.181869	0.255223	FALSE	Other
WCM1089_Z2	DFCI46_Z1	-0.108209	different_case	-0.0733538	0.181869	0.255223	FALSE	Other
WCM1089_Z3	DFCI46_Z1	-0.118763	different_case	-0.0733538	0.181869	0.255223	FALSE	Other
WCM1358_Z1	DFCI46_Z1	0.185145	different_case	-0.0733538	0.181869	0.255223	FALSE	Other
WCM1358_Z2	DFCI46_Z1	0.193032	different_case	-0.0733538	0.181869	0.255223	FALSE	Other
WCM1358_Z3	DFCI46_Z1	0.188844	different_case	-0.0733538	0.181869	0.255223	FALSE	Other
WCM1358_Z4	DFCI46_Z1	0.176699	different_case	-0.0733538	0.181869	0.255223	FALSE	Other
WCM159_1	DFCI46_Z1	-0.113686	different_case	-0.0733538	0.181869	0.255223	FALSE	Other
WCM159_2	DFCI46_Z1	-0.104923	different_case	-0.0733538	0.181869	0.255223	FALSE	Other
WCM159_3	DFCI46_Z1	-0.130642	different_case	-0.0733538	0.181869	0.255223	FALSE	Other
WCM159_Z6	DFCI46_Z1	-0.128037	different_case	-0.0733538	0.181869	0.255223	FALSE	Other
WCM2549_Z1	DFCI46_Z1	0.0793146	different_case	-0.0733538	0.181869	0.255223	FALSE	Other
WCM2549_Z2	DFCI46_Z1	0.0760513	different_case	-0.0733538	0.181869	0.255223	FALSE	Other
WCM2549_Z3	DFCI46_Z1	0.0688731	different_case	-0.0733538	0.181869	0.255223	FALSE	Other
WCM2549_Z4	DFCI46_Z1	0.120679	different_case	-0.0733538	0.181869	0.255223	FALSE	Other
WCM2549_Z5	DFCI46_Z1	0.0714632	different_case	-0.0733538	0.181869	0.255223	FALSE	Other
WCM2549_Z6	DFCI46_Z1	0.0764364	different_case	-0.0733538	0.181869	0.255223	FALSE	Other
WCM2939_Z2	DFCI46_Z1	-0.117148	different_case	-0.0733538	0.181869	0.255223	FALSE	Other
WCM2939_Z3	DFCI46_Z1	-0.127091	different_case	-0.0733538	0.181869	0.255223	FALSE	Other
WCM2939_Z4	DFCI46_Z1	-0.154975	different_case	-0.0733538	0.181869	0.255223	FALSE	Other
WCM2939_Z6	DFCI46_Z1	-0.103271	different_case	-0.0733538	0.181869	0.255223	FALSE	Other
WCM3574_Z1	DFCI46_Z1	0.149336	different_case	-0.0733538	0.181869	0.255223	FALSE	Other
WCM3574_Z2	DFCI46_Z1	0.14746	different_case	-0.0733538	0.181869	0.255223	FALSE	Other
WCM3574_Z3	DFCI46_Z1	0.161723	different_case	-0.0733538	0.181869	0.255223	FALSE	Other
WCM3574_Z4	DFCI46_Z1	0.164962	different_case	-0.0733538	0.181869	0.255223	FALSE	Other
WCM3672_Z1	DFCI46_Z1	0.00598763	different_case	-0.0733538	0.181869	0.255223	FALSE	Other
WCM3672_Z2	DFCI46_Z1	0.0824984	different_case	-0.0733538	0.181869	0.255223	FALSE	Other
WCM63_Z11	DFCI46_Z1	-0.0740074	different_case	-0.0733538	0.181869	0.255223	FALSE	Other
WCM63_Z3	DFCI46_Z1	-0.0974462	different_case	-0.0733538	0.181869	0.255223	FALSE	Other
WCM63_Z4	DFCI46_Z1	-0.0993461	different_case	-0.0733538	0.181869	0.255223	FALSE	Other
WCM63_Z5	DFCI46_Z1	-0.104331	different_case	-0.0733538	0.181869	0.255223	FALSE	Other
WCM63_Z6	DFCI46_Z1	-0.0964308	different_case	-0.0733538	0.181869	0.255223	FALSE	Other
WCM63_Z7	DFCI46_Z1	-0.0848398	different_case	-0.0733538	0.181869	0.255223	FALSE	Other
WCM63_Z8	DFCI46_Z1	-0.0924487	different_case	-0.0733538	0.181869	0.255223	FALSE	Other
WCM63_Z9	DFCI46_Z1	-0.123267	different_case	-0.0733538	0.181869	0.255223	FALSE	Other
WCM677_1	DFCI46_Z1	0.117148	different_case	-0.0733538	0.181869	0.255223	FALSE	Other
WCM677_2	DFCI46_Z1	0.113998	different_case	-0.0733538	0.181869	0.255223	FALSE	Other
WCM677_3	DFCI46_Z1	0.11783	different_case	-0.0733538	0.181869	0.255223	FALSE	Other
WCM677_4	DFCI46_Z1	0.104616	different_case	-0.0733538	0.181869	0.255223	FALSE	Other
WCM677_5	DFCI46_Z1	0.113328	different_case	-0.0733538	0.181869	0.255223	FALSE	Other
WCM90_1	DFCI46_Z1	-0.0740409	different_case	-0.0733538	0.181869	0.255223	FALSE	Other
WCM90_2	DFCI46_Z1	-0.0684176	different_case	-0.0733538	0.181869	0.255223	FALSE	Other
WCM90_3	DFCI46_Z1	-0.0937777	different_case	-0.0733538	0.181869	0.255223	FALSE	Other
WCM90_Z1	DFCI46_Z1	-0.126392	different_case	-0.0733538	0.181869	0.255223	FALSE	Other
WCM90_Z21	DFCI46_Z1	-0.136336	different_case	-0.0733538	0.181869	0.255223	FALSE	Other
DFCI16_Z1	DFCI46_Z1	0.132448	different_case	-0.0733538	0.181869	0.255223	FALSE	Other
DFCI19_Z1	DFCI46_Z1	-0.109128	different_case	-0.0733538	0.181869	0.255223	FALSE	Other
WCM1024_Z1	DFCI46_Z1	-0.0237847	different_case	-0.0733538	0.181869	0.255223	FALSE	Other
WCM12_Z13	DFCI46_Z1	0.125764	different_case	-0.0733538	0.181869	0.255223	FALSE	Other
WCM191_Z8	DFCI46_Z1	-0.055844	different_case	-0.0733538	0.181869	0.255223	FALSE	Other
WCM2086_Z1	DFCI46_Z1	0.135068	different_case	-0.0733538	0.181869	0.255223	FALSE	Other
WCM2343_Z1	DFCI46_Z1	0.132755	different_case	-0.0733538	0.181869	0.255223	FALSE	Other
WCM2524_Z1	DFCI46_Z1	0.0279754	different_case	-0.0733538	0.181869	0.255223	FALSE	Other
WCM258_Z2	DFCI46_Z1	-0.17036	different_case	-0.0733538	0.181869	0.255223	FALSE	Other
WCM2596_Z1	DFCI46_Z1	0.0624281	different_case	-0.0733538	0.181869	0.255223	FALSE	Other
WCM2698_Z1	DFCI46_Z1	-0.0863515	different_case	-0.0733538	0.181869	0.255223	FALSE	Other
WCM2738_Z1	DFCI46_Z1	-0.0855399	different_case	-0.0733538	0.181869	0.255223	FALSE	Other
WCM2848_X1	DFCI46_Z1	0.0568255	different_case	-0.0733538	0.181869	0.255223	FALSE	Other
WCM493_Z1	DFCI46_Z1	-0.173188	different_case	-0.0733538	0.181869	0.255223	FALSE	Other
WCM59_Z2	DFCI46_Z1	-0.1528	different_case	-0.0733538	0.181869	0.255223	FALSE	Other
WCM929_Z1	DFCI46_Z1	0.077502	different_case	-0.0733538	0.181869	0.255223	FALSE	Other
DFCI46_Z3	DFCI46_Z2	0.851497	same_case	0.787085	0.931783	0.144698	FALSE	Other
DFCI46_Z4	DFCI46_Z2	0.923257	same_case	0.787085	0.931783	0.144698	FALSE	Other
DFCI46_Z5	DFCI46_Z2	0.775083	same_case	0.787085	0.931783	0.144698	FALSE	Other
DFCI53_Z1	DFCI46_Z2	0.070535	different_case	-0.0733538	0.181869	0.255223	FALSE	Other
DFCI53_Z2	DFCI46_Z2	0.0669276	different_case	-0.0733538	0.181869	0.255223	FALSE	Other
DFCI53_Z3	DFCI46_Z2	0.117081	different_case	-0.0733538	0.181869	0.255223	FALSE	Other
WCM0_1	DFCI46_Z2	0.209269	different_case	-0.0733538	0.181869	0.255223	FALSE	Other
WCM0_2	DFCI46_Z2	0.201088	different_case	-0.0733538	0.181869	0.255223	FALSE	Other
WCM0_3	DFCI46_Z2	0.208727	different_case	-0.0733538	0.181869	0.255223	FALSE	Other
WCM0_4	DFCI46_Z2	0.213368	different_case	-0.0733538	0.181869	0.255223	FALSE	Other
WCM0_LM1A	DFCI46_Z2	0.205749	different_case	-0.0733538	0.181869	0.255223	FALSE	Other
WCM0_PM2	DFCI46_Z2	0.202157	different_case	-0.0733538	0.181869	0.255223	FALSE	Other
WCM1070_Z4	DFCI46_Z2	-0.245596	different_case	-0.0733538	0.181869	0.255223	FALSE	Other
WCM1070_Z5	DFCI46_Z2	-0.235748	different_case	-0.0733538	0.181869	0.255223	FALSE	Other
WCM1070_Z6	DFCI46_Z2	-0.21573	different_case	-0.0733538	0.181869	0.255223	FALSE	Other
WCM1070_Z7	DFCI46_Z2	-0.240548	different_case	-0.0733538	0.181869	0.255223	FALSE	Other
WCM1070_Z8	DFCI46_Z2	-0.245145	different_case	-0.0733538	0.181869	0.255223	FALSE	Other
WCM1089_Z1	DFCI46_Z2	-0.17207	different_case	-0.0733538	0.181869	0.255223	FALSE	Other
WCM1089_Z2	DFCI46_Z2	-0.150496	different_case	-0.0733538	0.181869	0.255223	FALSE	Other
WCM1089_Z3	DFCI46_Z2	-0.146889	different_case	-0.0733538	0.181869	0.255223	FALSE	Other
WCM1358_Z1	DFCI46_Z2	0.232764	different_case	-0.0733538	0.181869	0.255223	FALSE	Other
WCM1358_Z2	DFCI46_Z2	0.215789	different_case	-0.0733538	0.181869	0.255223	FALSE	Other
WCM1358_Z3	DFCI46_Z2	0.274346	different_case	-0.0733538	0.181869	0.255223	FALSE	Other
WCM1358_Z4	DFCI46_Z2	0.269842	different_case	-0.0733538	0.181869	0.255223	FALSE	Other
WCM159_1	DFCI46_Z2	-0.120435	different_case	-0.0733538	0.181869	0.255223	FALSE	Other
WCM159_2	DFCI46_Z2	-0.0387774	different_case	-0.0733538	0.181869	0.255223	FALSE	Other
WCM159_3	DFCI46_Z2	-0.150311	different_case	-0.0733538	0.181869	0.255223	FALSE	Other
WCM159_Z6	DFCI46_Z2	-0.108382	different_case	-0.0733538	0.181869	0.255223	FALSE	Other
WCM2549_Z1	DFCI46_Z2	-0.038664	different_case	-0.0733538	0.181869	0.255223	FALSE	Other
WCM2549_Z2	DFCI46_Z2	-0.015819	different_case	-0.0733538	0.181869	0.255223	FALSE	Other
WCM2549_Z3	DFCI46_Z2	-0.0310004	different_case	-0.0733538	0.181869	0.255223	FALSE	Other
WCM2549_Z4	DFCI46_Z2	0.0156947	different_case	-0.0733538	0.181869	0.255223	FALSE	Other
WCM2549_Z5	DFCI46_Z2	-0.0137465	different_case	-0.0733538	0.181869	0.255223	FALSE	Other
WCM2549_Z6	DFCI46_Z2	-0.00103895	different_case	-0.0733538	0.181869	0.255223	FALSE	Other
WCM2939_Z2	DFCI46_Z2	-0.00839252	different_case	-0.0733538	0.181869	0.255223	FALSE	Other
WCM2939_Z3	DFCI46_Z2	-0.0474374	different_case	-0.0733538	0.181869	0.255223	FALSE	Other
WCM2939_Z4	DFCI46_Z2	-0.137158	different_case	-0.0733538	0.181869	0.255223	FALSE	Other
WCM2939_Z6	DFCI46_Z2	0.016338	different_case	-0.0733538	0.181869	0.255223	FALSE	Other
WCM3574_Z1	DFCI46_Z2	0.276488	different_case	-0.0733538	0.181869	0.255223	FALSE	Other
WCM3574_Z2	DFCI46_Z2	0.246821	different_case	-0.0733538	0.181869	0.255223	FALSE	Other
WCM3574_Z3	DFCI46_Z2	0.220399	different_case	-0.0733538	0.181869	0.255223	FALSE	Other
WCM3574_Z4	DFCI46_Z2	0.338128	different_case	-0.0733538	0.181869	0.255223	FALSE	Other
WCM3672_Z1	DFCI46_Z2	0.0801424	different_case	-0.0733538	0.181869	0.255223	FALSE	Other
WCM3672_Z2	DFCI46_Z2	0.362368	different_case	-0.0733538	0.181869	0.255223	FALSE	Other
WCM63_Z11	DFCI46_Z2	-0.028114	different_case	-0.0733538	0.181869	0.255223	FALSE	Other
WCM63_Z3	DFCI46_Z2	-0.117033	different_case	-0.0733538	0.181869	0.255223	FALSE	Other
WCM63_Z4	DFCI46_Z2	-0.119129	different_case	-0.0733538	0.181869	0.255223	FALSE	Other
WCM63_Z5	DFCI46_Z2	-0.14179	different_case	-0.0733538	0.181869	0.255223	FALSE	Other
WCM63_Z6	DFCI46_Z2	-0.0568918	different_case	-0.0733538	0.181869	0.255223	FALSE	Other
WCM63_Z7	DFCI46_Z2	-0.0365713	different_case	-0.0733538	0.181869	0.255223	FALSE	Other
WCM63_Z8	DFCI46_Z2	-0.0458563	different_case	-0.0733538	0.181869	0.255223	FALSE	Other
WCM63_Z9	DFCI46_Z2	-0.0826189	different_case	-0.0733538	0.181869	0.255223	FALSE	Other
WCM677_1	DFCI46_Z2	0.0835626	different_case	-0.0733538	0.181869	0.255223	FALSE	Other
WCM677_2	DFCI46_Z2	0.0694569	different_case	-0.0733538	0.181869	0.255223	FALSE	Other
WCM677_3	DFCI46_Z2	0.0809043	different_case	-0.0733538	0.181869	0.255223	FALSE	Other
WCM677_4	DFCI46_Z2	0.0678163	different_case	-0.0733538	0.181869	0.255223	FALSE	Other
WCM677_5	DFCI46_Z2	0.0853281	different_case	-0.0733538	0.181869	0.255223	FALSE	Other
WCM90_1	DFCI46_Z2	0.134595	different_case	-0.0733538	0.181869	0.255223	FALSE	Other
WCM90_2	DFCI46_Z2	0.150597	different_case	-0.0733538	0.181869	0.255223	FALSE	Other
WCM90_3	DFCI46_Z2	0.121855	different_case	-0.0733538	0.181869	0.255223	FALSE	Other
WCM90_Z1	DFCI46_Z2	0.0473085	different_case	-0.0733538	0.181869	0.255223	FALSE	Other
WCM90_Z21	DFCI46_Z2	0.02319	different_case	-0.0733538	0.181869	0.255223	FALSE	Other
DFCI16_Z1	DFCI46_Z2	0.152156	different_case	-0.0733538	0.181869	0.255223	FALSE	Other
DFCI19_Z1	DFCI46_Z2	-0.0943855	different_case	-0.0733538	0.181869	0.255223	FALSE	Other
WCM1024_Z1	DFCI46_Z2	0.0621704	different_case	-0.0733538	0.181869	0.255223	FALSE	Other
WCM12_Z13	DFCI46_Z2	0.190332	different_case	-0.0733538	0.181869	0.255223	FALSE	Other
WCM191_Z8	DFCI46_Z2	0.0285516	different_case	-0.0733538	0.181869	0.255223	FALSE	Other
WCM2086_Z1	DFCI46_Z2	0.208511	different_case	-0.0733538	0.181869	0.255223	FALSE	Other
WCM2343_Z1	DFCI46_Z2	0.250104	different_case	-0.0733538	0.181869	0.255223	FALSE	Other
WCM2524_Z1	DFCI46_Z2	0.0144531	different_case	-0.0733538	0.181869	0.255223	FALSE	Other
WCM258_Z2	DFCI46_Z2	-0.214167	different_case	-0.0733538	0.181869	0.255223	FALSE	Other
WCM2596_Z1	DFCI46_Z2	0.213441	different_case	-0.0733538	0.181869	0.255223	FALSE	Other
WCM2698_Z1	DFCI46_Z2	-0.00497982	different_case	-0.0733538	0.181869	0.255223	FALSE	Other
WCM2738_Z1	DFCI46_Z2	0.0428163	different_case	-0.0733538	0.181869	0.255223	FALSE	Other
WCM2848_X1	DFCI46_Z2	0.263713	different_case	-0.0733538	0.181869	0.255223	FALSE	Other
WCM493_Z1	DFCI46_Z2	-0.118707	different_case	-0.0733538	0.181869	0.255223	FALSE	Other
WCM59_Z2	DFCI46_Z2	-0.166597	different_case	-0.0733538	0.181869	0.255223	FALSE	Other
WCM929_Z1	DFCI46_Z2	0.0737868	different_case	-0.0733538	0.181869	0.255223	FALSE	Other
DFCI46_Z4	DFCI46_Z3	0.879103	same_case	0.787085	0.931783	0.144698	FALSE	Other
DFCI46_Z5	DFCI46_Z3	0.788311	same_case	0.787085	0.931783	0.144698	FALSE	Other
DFCI53_Z1	DFCI46_Z3	-0.0524974	different_case	-0.0733538	0.181869	0.255223	FALSE	Other
DFCI53_Z2	DFCI46_Z3	0.00322045	different_case	-0.0733538	0.181869	0.255223	FALSE	Other
DFCI53_Z3	DFCI46_Z3	0.036549	different_case	-0.0733538	0.181869	0.255223	FALSE	Other
WCM0_1	DFCI46_Z3	0.210725	different_case	-0.0733538	0.181869	0.255223	FALSE	Other
WCM0_2	DFCI46_Z3	0.20844	different_case	-0.0733538	0.181869	0.255223	FALSE	Other
WCM0_3	DFCI46_Z3	0.184838	different_case	-0.0733538	0.181869	0.255223	FALSE	Other
WCM0_4	DFCI46_Z3	0.216075	different_case	-0.0733538	0.181869	0.255223	FALSE	Other
WCM0_LM1A	DFCI46_Z3	0.206536	different_case	-0.0733538	0.181869	0.255223	FALSE	Other
WCM0_PM2	DFCI46_Z3	0.203984	different_case	-0.0733538	0.181869	0.255223	FALSE	Other
WCM1070_Z4	DFCI46_Z3	-0.267141	different_case	-0.0733538	0.181869	0.255223	FALSE	Other
WCM1070_Z5	DFCI46_Z3	-0.279869	different_case	-0.0733538	0.181869	0.255223	FALSE	Other
WCM1070_Z6	DFCI46_Z3	-0.292958	different_case	-0.0733538	0.181869	0.255223	FALSE	Other
WCM1070_Z7	DFCI46_Z3	-0.276979	different_case	-0.0733538	0.181869	0.255223	FALSE	Other
WCM1070_Z8	DFCI46_Z3	-0.276039	different_case	-0.0733538	0.181869	0.255223	FALSE	Other
WCM1089_Z1	DFCI46_Z3	-0.178429	different_case	-0.0733538	0.181869	0.255223	FALSE	Other
WCM1089_Z2	DFCI46_Z3	-0.164536	different_case	-0.0733538	0.181869	0.255223	FALSE	Other
WCM1089_Z3	DFCI46_Z3	-0.165921	different_case	-0.0733538	0.181869	0.255223	FALSE	Other
WCM1358_Z1	DFCI46_Z3	0.191227	different_case	-0.0733538	0.181869	0.255223	FALSE	Other
WCM1358_Z2	DFCI46_Z3	0.191992	different_case	-0.0733538	0.181869	0.255223	FALSE	Other
WCM1358_Z3	DFCI46_Z3	0.200607	different_case	-0.0733538	0.181869	0.255223	FALSE	Other
WCM1358_Z4	DFCI46_Z3	0.187498	different_case	-0.0733538	0.181869	0.255223	FALSE	Other
WCM159_1	DFCI46_Z3	-0.172083	different_case	-0.0733538	0.181869	0.255223	FALSE	Other
WCM159_2	DFCI46_Z3	-0.132542	different_case	-0.0733538	0.181869	0.255223	FALSE	Other
WCM159_3	DFCI46_Z3	-0.180428	different_case	-0.0733538	0.181869	0.255223	FALSE	Other
WCM159_Z6	DFCI46_Z3	-0.167512	different_case	-0.0733538	0.181869	0.255223	FALSE	Other
WCM2549_Z1	DFCI46_Z3	0.00912187	different_case	-0.0733538	0.181869	0.255223	FALSE	Other
WCM2549_Z2	DFCI46_Z3	0.0122344	different_case	-0.0733538	0.181869	0.255223	FALSE	Other
WCM2549_Z3	DFCI46_Z3	0.00374763	different_case	-0.0733538	0.181869	0.255223	FALSE	Other
WCM2549_Z4	DFCI46_Z3	0.0655953	different_case	-0.0733538	0.181869	0.255223	FALSE	Other
WCM2549_Z5	DFCI46_Z3	0.0111702	different_case	-0.0733538	0.181869	0.255223	FALSE	Other
WCM2549_Z6	DFCI46_Z3	0.0145198	different_case	-0.0733538	0.181869	0.255223	FALSE	Other
WCM2939_Z2	DFCI46_Z3	-0.112396	different_case	-0.0733538	0.181869	0.255223	FALSE	Other
WCM2939_Z3	DFCI46_Z3	-0.125633	different_case	-0.0733538	0.181869	0.255223	FALSE	Other
WCM2939_Z4	DFCI46_Z3	-0.159037	different_case	-0.0733538	0.181869	0.255223	FALSE	Other
WCM2939_Z6	DFCI46_Z3	-0.104117	different_case	-0.0733538	0.181869	0.255223	FALSE	Other
WCM3574_Z1	DFCI46_Z3	0.18812	different_case	-0.0733538	0.181869	0.255223	FALSE	Other
WCM3574_Z2	DFCI46_Z3	0.197275	different_case	-0.0733538	0.181869	0.255223	FALSE	Other
WCM3574_Z3	DFCI46_Z3	0.200807	different_case	-0.0733538	0.181869	0.255223	FALSE	Other
WCM3574_Z4	DFCI46_Z3	0.201726	different_case	-0.0733538	0.181869	0.255223	FALSE	Other
WCM3672_Z1	DFCI46_Z3	-0.0233882	different_case	-0.0733538	0.181869	0.255223	FALSE	Other
WCM3672_Z2	DFCI46_Z3	0.104304	different_case	-0.0733538	0.181869	0.255223	FALSE	Other
WCM63_Z11	DFCI46_Z3	-0.117631	different_case	-0.0733538	0.181869	0.255223	FALSE	Other
WCM63_Z3	DFCI46_Z3	-0.117112	different_case	-0.0733538	0.181869	0.255223	FALSE	Other
WCM63_Z4	DFCI46_Z3	-0.114473	different_case	-0.0733538	0.181869	0.255223	FALSE	Other
WCM63_Z5	DFCI46_Z3	-0.146724	different_case	-0.0733538	0.181869	0.255223	FALSE	Other
WCM63_Z6	DFCI46_Z3	-0.144915	different_case	-0.0733538	0.181869	0.255223	FALSE	Other
WCM63_Z7	DFCI46_Z3	-0.0982714	different_case	-0.0733538	0.181869	0.255223	FALSE	Other
WCM63_Z8	DFCI46_Z3	-0.107285	different_case	-0.0733538	0.181869	0.255223	FALSE	Other
WCM63_Z9	DFCI46_Z3	-0.162691	different_case	-0.0733538	0.181869	0.255223	FALSE	Other
WCM677_1	DFCI46_Z3	0.168962	different_case	-0.0733538	0.181869	0.255223	FALSE	Other
WCM677_2	DFCI46_Z3	0.162302	different_case	-0.0733538	0.181869	0.255223	FALSE	Other
WCM677_3	DFCI46_Z3	0.175896	different_case	-0.0733538	0.181869	0.255223	FALSE	Other
WCM677_4	DFCI46_Z3	0.161323	different_case	-0.0733538	0.181869	0.255223	FALSE	Other
WCM677_5	DFCI46_Z3	0.175304	different_case	-0.0733538	0.181869	0.255223	FALSE	Other
WCM90_1	DFCI46_Z3	-0.0422126	different_case	-0.0733538	0.181869	0.255223	FALSE	Other
WCM90_2	DFCI46_Z3	-0.0344105	different_case	-0.0733538	0.181869	0.255223	FALSE	Other
WCM90_3	DFCI46_Z3	-0.0559962	different_case	-0.0733538	0.181869	0.255223	FALSE	Other
WCM90_Z1	DFCI46_Z3	-0.0853234	different_case	-0.0733538	0.181869	0.255223	FALSE	Other
WCM90_Z21	DFCI46_Z3	-0.0953265	different_case	-0.0733538	0.181869	0.255223	FALSE	Other
DFCI16_Z1	DFCI46_Z3	0.120442	different_case	-0.0733538	0.181869	0.255223	FALSE	Other
DFCI19_Z1	DFCI46_Z3	-0.145645	different_case	-0.0733538	0.181869	0.255223	FALSE	Other
WCM1024_Z1	DFCI46_Z3	-0.0475403	different_case	-0.0733538	0.181869	0.255223	FALSE	Other
WCM12_Z13	DFCI46_Z3	0.133924	different_case	-0.0733538	0.181869	0.255223	FALSE	Other
WCM191_Z8	DFCI46_Z3	-0.0308627	different_case	-0.0733538	0.181869	0.255223	FALSE	Other
WCM2086_Z1	DFCI46_Z3	0.165018	different_case	-0.0733538	0.181869	0.255223	FALSE	Other
WCM2343_Z1	DFCI46_Z3	0.17694	different_case	-0.0733538	0.181869	0.255223	FALSE	Other
WCM2524_Z1	DFCI46_Z3	-0.00534112	different_case	-0.0733538	0.181869	0.255223	FALSE	Other
WCM258_Z2	DFCI46_Z3	-0.257169	different_case	-0.0733538	0.181869	0.255223	FALSE	Other
WCM2596_Z1	DFCI46_Z3	0.0818917	different_case	-0.0733538	0.181869	0.255223	FALSE	Other
WCM2698_Z1	DFCI46_Z3	-0.0984168	different_case	-0.0733538	0.181869	0.255223	FALSE	Other
WCM2738_Z1	DFCI46_Z3	-0.126712	different_case	-0.0733538	0.181869	0.255223	FALSE	Other
WCM2848_X1	DFCI46_Z3	0.0640277	different_case	-0.0733538	0.181869	0.255223	FALSE	Other
WCM493_Z1	DFCI46_Z3	-0.182081	different_case	-0.0733538	0.181869	0.255223	FALSE	Other
WCM59_Z2	DFCI46_Z3	-0.174518	different_case	-0.0733538	0.181869	0.255223	FALSE	Other
WCM929_Z1	DFCI46_Z3	0.0596621	different_case	-0.0733538	0.181869	0.255223	FALSE	Other
DFCI46_Z5	DFCI46_Z4	0.78764	same_case	0.787085	0.931783	0.144698	FALSE	Other
DFCI53_Z1	DFCI46_Z4	0.0310618	different_case	-0.0733538	0.181869	0.255223	FALSE	Other
DFCI53_Z2	DFCI46_Z4	0.0410185	different_case	-0.0733538	0.181869	0.255223	FALSE	Other
DFCI53_Z3	DFCI46_Z4	0.0839773	different_case	-0.0733538	0.181869	0.255223	FALSE	Other
WCM0_1	DFCI46_Z4	0.191924	different_case	-0.0733538	0.181869	0.255223	FALSE	Other
WCM0_2	DFCI46_Z4	0.190635	different_case	-0.0733538	0.181869	0.255223	FALSE	Other
WCM0_3	DFCI46_Z4	0.192263	different_case	-0.0733538	0.181869	0.255223	FALSE	Other
WCM0_4	DFCI46_Z4	0.198776	different_case	-0.0733538	0.181869	0.255223	FALSE	Other
WCM0_LM1A	DFCI46_Z4	0.190479	different_case	-0.0733538	0.181869	0.255223	FALSE	Other
WCM0_PM2	DFCI46_Z4	0.189872	different_case	-0.0733538	0.181869	0.255223	FALSE	Other
WCM1070_Z4	DFCI46_Z4	-0.243533	different_case	-0.0733538	0.181869	0.255223	FALSE	Other
WCM1070_Z5	DFCI46_Z4	-0.239775	different_case	-0.0733538	0.181869	0.255223	FALSE	Other
WCM1070_Z6	DFCI46_Z4	-0.228236	different_case	-0.0733538	0.181869	0.255223	FALSE	Other
WCM1070_Z7	DFCI46_Z4	-0.244326	different_case	-0.0733538	0.181869	0.255223	FALSE	Other
WCM1070_Z8	DFCI46_Z4	-0.24719	different_case	-0.0733538	0.181869	0.255223	FALSE	Other
WCM1089_Z1	DFCI46_Z4	-0.175124	different_case	-0.0733538	0.181869	0.255223	FALSE	Other
WCM1089_Z2	DFCI46_Z4	-0.152048	different_case	-0.0733538	0.181869	0.255223	FALSE	Other
WCM1089_Z3	DFCI46_Z4	-0.148904	different_case	-0.0733538	0.181869	0.255223	FALSE	Other
WCM1358_Z1	DFCI46_Z4	0.243741	different_case	-0.0733538	0.181869	0.255223	FALSE	Other
WCM1358_Z2	DFCI46_Z4	0.226373	different_case	-0.0733538	0.181869	0.255223	FALSE	Other
WCM1358_Z3	DFCI46_Z4	0.276858	different_case	-0.0733538	0.181869	0.255223	FALSE	Other
WCM1358_Z4	DFCI46_Z4	0.27328	different_case	-0.0733538	0.181869	0.255223	FALSE	Other
WCM159_1	DFCI46_Z4	-0.122745	different_case	-0.0733538	0.181869	0.255223	FALSE	Other
WCM159_2	DFCI46_Z4	-0.0462489	different_case	-0.0733538	0.181869	0.255223	FALSE	Other
WCM159_3	DFCI46_Z4	-0.152499	different_case	-0.0733538	0.181869	0.255223	FALSE	Other
WCM159_Z6	DFCI46_Z4	-0.116053	different_case	-0.0733538	0.181869	0.255223	FALSE	Other
WCM2549_Z1	DFCI46_Z4	-0.0443892	different_case	-0.0733538	0.181869	0.255223	FALSE	Other
WCM2549_Z2	DFCI46_Z4	-0.0250057	different_case	-0.0733538	0.181869	0.255223	FALSE	Other
WCM2549_Z3	DFCI46_Z4	-0.0398584	different_case	-0.0733538	0.181869	0.255223	FALSE	Other
WCM2549_Z4	DFCI46_Z4	0.0128771	different_case	-0.0733538	0.181869	0.255223	FALSE	Other
WCM2549_Z5	DFCI46_Z4	-0.0225552	different_case	-0.0733538	0.181869	0.255223	FALSE	Other
WCM2549_Z6	DFCI46_Z4	-0.0131302	different_case	-0.0733538	0.181869	0.255223	FALSE	Other
WCM2939_Z2	DFCI46_Z4	-0.0223857	different_case	-0.0733538	0.181869	0.255223	FALSE	Other
WCM2939_Z3	DFCI46_Z4	-0.0572862	different_case	-0.0733538	0.181869	0.255223	FALSE	Other
WCM2939_Z4	DFCI46_Z4	-0.135561	different_case	-0.0733538	0.181869	0.255223	FALSE	Other
WCM2939_Z6	DFCI46_Z4	-0.00223553	different_case	-0.0733538	0.181869	0.255223	FALSE	Other
WCM3574_Z1	DFCI46_Z4	0.287837	different_case	-0.0733538	0.181869	0.255223	FALSE	Other
WCM3574_Z2	DFCI46_Z4	0.265485	different_case	-0.0733538	0.181869	0.255223	FALSE	Other
WCM3574_Z3	DFCI46_Z4	0.251252	different_case	-0.0733538	0.181869	0.255223	FALSE	Other
WCM3574_Z4	DFCI46_Z4	0.330035	different_case	-0.0733538	0.181869	0.255223	FALSE	Other
WCM3672_Z1	DFCI46_Z4	0.0553995	different_case	-0.0733538	0.181869	0.255223	FALSE	Other
WCM3672_Z2	DFCI46_Z4	0.310981	different_case	-0.0733538	0.181869	0.255223	FALSE	Other
WCM63_Z11	DFCI46_Z4	-0.0563702	different_case	-0.0733538	0.181869	0.255223	FALSE	Other
WCM63_Z3	DFCI46_Z4	-0.121238	different_case	-0.0733538	0.181869	0.255223	FALSE	Other
WCM63_Z4	DFCI46_Z4	-0.117931	different_case	-0.0733538	0.181869	0.255223	FALSE	Other
WCM63_Z5	DFCI46_Z4	-0.145424	different_case	-0.0733538	0.181869	0.255223	FALSE	Other
WCM63_Z6	DFCI46_Z4	-0.0854013	different_case	-0.0733538	0.181869	0.255223	FALSE	Other
WCM63_Z7	DFCI46_Z4	-0.0640019	different_case	-0.0733538	0.181869	0.255223	FALSE	Other
WCM63_Z8	DFCI46_Z4	-0.0731461	different_case	-0.0733538	0.181869	0.255223	FALSE	Other
WCM63_Z9	DFCI46_Z4	-0.112718	different_case	-0.0733538	0.181869	0.255223	FALSE	Other
WCM677_1	DFCI46_Z4	0.0811477	different_case	-0.0733538	0.181869	0.255223	FALSE	Other
WCM677_2	DFCI46_Z4	0.0708766	different_case	-0.0733538	0.181869	0.255223	FALSE	Other
WCM677_3	DFCI46_Z4	0.0822266	different_case	-0.0733538	0.181869	0.255223	FALSE	Other
WCM677_4	DFCI46_Z4	0.0731189	different_case	-0.0733538	0.181869	0.255223	FALSE	Other
WCM677_5	DFCI46_Z4	0.0900363	different_case	-0.0733538	0.181869	0.255223	FALSE	Other
WCM90_1	DFCI46_Z4	0.109619	different_case	-0.0733538	0.181869	0.255223	FALSE	Other
WCM90_2	DFCI46_Z4	0.127619	different_case	-0.0733538	0.181869	0.255223	FALSE	Other
WCM90_3	DFCI46_Z4	0.0983315	different_case	-0.0733538	0.181869	0.255223	FALSE	Other
WCM90_Z1	DFCI46_Z4	0.0351111	different_case	-0.0733538	0.181869	0.255223	FALSE	Other
WCM90_Z21	DFCI46_Z4	0.0131382	different_case	-0.0733538	0.181869	0.255223	FALSE	Other
DFCI16_Z1	DFCI46_Z4	0.159845	different_case	-0.0733538	0.181869	0.255223	FALSE	Other
DFCI19_Z1	DFCI46_Z4	-0.104555	different_case	-0.0733538	0.181869	0.255223	FALSE	Other
WCM1024_Z1	DFCI46_Z4	0.0467138	different_case	-0.0733538	0.181869	0.255223	FALSE	Other
WCM12_Z13	DFCI46_Z4	0.188557	different_case	-0.0733538	0.181869	0.255223	FALSE	Other
WCM191_Z8	DFCI46_Z4	0.0220704	different_case	-0.0733538	0.181869	0.255223	FALSE	Other
WCM2086_Z1	DFCI46_Z4	0.223767	different_case	-0.0733538	0.181869	0.255223	FALSE	Other
WCM2343_Z1	DFCI46_Z4	0.24858	different_case	-0.0733538	0.181869	0.255223	FALSE	Other
WCM2524_Z1	DFCI46_Z4	0.0131061	different_case	-0.0733538	0.181869	0.255223	FALSE	Other
WCM258_Z2	DFCI46_Z4	-0.218733	different_case	-0.0733538	0.181869	0.255223	FALSE	Other
WCM2596_Z1	DFCI46_Z4	0.191539	different_case	-0.0733538	0.181869	0.255223	FALSE	Other
WCM2698_Z1	DFCI46_Z4	-0.0222264	different_case	-0.0733538	0.181869	0.255223	FALSE	Other
WCM2738_Z1	DFCI46_Z4	0.00649963	different_case	-0.0733538	0.181869	0.255223	FALSE	Other
WCM2848_X1	DFCI46_Z4	0.22089	different_case	-0.0733538	0.181869	0.255223	FALSE	Other
WCM493_Z1	DFCI46_Z4	-0.123321	different_case	-0.0733538	0.181869	0.255223	FALSE	Other
WCM59_Z2	DFCI46_Z4	-0.136746	different_case	-0.0733538	0.181869	0.255223	FALSE	Other
WCM929_Z1	DFCI46_Z4	0.074359	different_case	-0.0733538	0.181869	0.255223	FALSE	Other
DFCI53_Z1	DFCI46_Z5	0.0147072	different_case	-0.0733538	0.181869	0.255223	FALSE	Other
DFCI53_Z2	DFCI46_Z5	0.0352501	different_case	-0.0733538	0.181869	0.255223	FALSE	Other
DFCI53_Z3	DFCI46_Z5	0.0630683	different_case	-0.0733538	0.181869	0.255223	FALSE	Other
WCM0_1	DFCI46_Z5	0.20828	different_case	-0.0733538	0.181869	0.255223	FALSE	Other
WCM0_2	DFCI46_Z5	0.204186	different_case	-0.0733538	0.181869	0.255223	FALSE	Other
WCM0_3	DFCI46_Z5	0.193936	different_case	-0.0733538	0.181869	0.255223	FALSE	Other
WCM0_4	DFCI46_Z5	0.211052	different_case	-0.0733538	0.181869	0.255223	FALSE	Other
WCM0_LM1A	DFCI46_Z5	0.20154	different_case	-0.0733538	0.181869	0.255223	FALSE	Other
WCM0_PM2	DFCI46_Z5	0.206396	different_case	-0.0733538	0.181869	0.255223	FALSE	Other
WCM1070_Z4	DFCI46_Z5	-0.215741	different_case	-0.0733538	0.181869	0.255223	FALSE	Other
WCM1070_Z5	DFCI46_Z5	-0.223905	different_case	-0.0733538	0.181869	0.255223	FALSE	Other
WCM1070_Z6	DFCI46_Z5	-0.230398	different_case	-0.0733538	0.181869	0.255223	FALSE	Other
WCM1070_Z7	DFCI46_Z5	-0.221051	different_case	-0.0733538	0.181869	0.255223	FALSE	Other
WCM1070_Z8	DFCI46_Z5	-0.218885	different_case	-0.0733538	0.181869	0.255223	FALSE	Other
WCM1089_Z1	DFCI46_Z5	-0.12419	different_case	-0.0733538	0.181869	0.255223	FALSE	Other
WCM1089_Z2	DFCI46_Z5	-0.115045	different_case	-0.0733538	0.181869	0.255223	FALSE	Other
WCM1089_Z3	DFCI46_Z5	-0.127678	different_case	-0.0733538	0.181869	0.255223	FALSE	Other
WCM1358_Z1	DFCI46_Z5	0.221485	different_case	-0.0733538	0.181869	0.255223	FALSE	Other
WCM1358_Z2	DFCI46_Z5	0.232564	different_case	-0.0733538	0.181869	0.255223	FALSE	Other
WCM1358_Z3	DFCI46_Z5	0.236823	different_case	-0.0733538	0.181869	0.255223	FALSE	Other
WCM1358_Z4	DFCI46_Z5	0.225752	different_case	-0.0733538	0.181869	0.255223	FALSE	Other
WCM159_1	DFCI46_Z5	-0.114824	different_case	-0.0733538	0.181869	0.255223	FALSE	Other
WCM159_2	DFCI46_Z5	-0.0967314	different_case	-0.0733538	0.181869	0.255223	FALSE	Other
WCM159_3	DFCI46_Z5	-0.146845	different_case	-0.0733538	0.181869	0.255223	FALSE	Other
WCM159_Z6	DFCI46_Z5	-0.132566	different_case	-0.0733538	0.181869	0.255223	FALSE	Other
WCM2549_Z1	DFCI46_Z5	0.0366946	different_case	-0.0733538	0.181869	0.255223	FALSE	Other
WCM2549_Z2	DFCI46_Z5	0.0362435	different_case	-0.0733538	0.181869	0.255223	FALSE	Other
WCM2549_Z3	DFCI46_Z5	0.0260583	different_case	-0.0733538	0.181869	0.255223	FALSE	Other
WCM2549_Z4	DFCI46_Z5	0.0795978	different_case	-0.0733538	0.181869	0.255223	FALSE	Other
WCM2549_Z5	DFCI46_Z5	0.0311122	different_case	-0.0733538	0.181869	0.255223	FALSE	Other
WCM2549_Z6	DFCI46_Z5	0.0377324	different_case	-0.0733538	0.181869	0.255223	FALSE	Other
WCM2939_Z2	DFCI46_Z5	-0.0772834	different_case	-0.0733538	0.181869	0.255223	FALSE	Other
WCM2939_Z3	DFCI46_Z5	-0.09056	different_case	-0.0733538	0.181869	0.255223	FALSE	Other
WCM2939_Z4	DFCI46_Z5	-0.131603	different_case	-0.0733538	0.181869	0.255223	FALSE	Other
WCM2939_Z6	DFCI46_Z5	-0.0606201	different_case	-0.0733538	0.181869	0.255223	FALSE	Other
WCM3574_Z1	DFCI46_Z5	0.195859	different_case	-0.0733538	0.181869	0.255223	FALSE	Other
WCM3574_Z2	DFCI46_Z5	0.187831	different_case	-0.0733538	0.181869	0.255223	FALSE	Other
WCM3574_Z3	DFCI46_Z5	0.192432	different_case	-0.0733538	0.181869	0.255223	FALSE	Other
WCM3574_Z4	DFCI46_Z5	0.219472	different_case	-0.0733538	0.181869	0.255223	FALSE	Other
WCM3672_Z1	DFCI46_Z5	0.0468546	different_case	-0.0733538	0.181869	0.255223	FALSE	Other
WCM3672_Z2	DFCI46_Z5	0.142131	different_case	-0.0733538	0.181869	0.255223	FALSE	Other
WCM63_Z11	DFCI46_Z5	-0.0681272	different_case	-0.0733538	0.181869	0.255223	FALSE	Other
WCM63_Z3	DFCI46_Z5	-0.0797191	different_case	-0.0733538	0.181869	0.255223	FALSE	Other
WCM63_Z4	DFCI46_Z5	-0.0829434	different_case	-0.0733538	0.181869	0.255223	FALSE	Other
WCM63_Z5	DFCI46_Z5	-0.0946421	different_case	-0.0733538	0.181869	0.255223	FALSE	Other
WCM63_Z6	DFCI46_Z5	-0.0909888	different_case	-0.0733538	0.181869	0.255223	FALSE	Other
WCM63_Z7	DFCI46_Z5	-0.075579	different_case	-0.0733538	0.181869	0.255223	FALSE	Other
WCM63_Z8	DFCI46_Z5	-0.0842477	different_case	-0.0733538	0.181869	0.255223	FALSE	Other
WCM63_Z9	DFCI46_Z5	-0.12492	different_case	-0.0733538	0.181869	0.255223	FALSE	Other
WCM677_1	DFCI46_Z5	0.0800737	different_case	-0.0733538	0.181869	0.255223	FALSE	Other
WCM677_2	DFCI46_Z5	0.076171	different_case	-0.0733538	0.181869	0.255223	FALSE	Other
WCM677_3	DFCI46_Z5	0.0780409	different_case	-0.0733538	0.181869	0.255223	FALSE	Other
WCM677_4	DFCI46_Z5	0.0649939	different_case	-0.0733538	0.181869	0.255223	FALSE	Other
WCM677_5	DFCI46_Z5	0.075868	different_case	-0.0733538	0.181869	0.255223	FALSE	Other
WCM90_1	DFCI46_Z5	-0.0328824	different_case	-0.0733538	0.181869	0.255223	FALSE	Other
WCM90_2	DFCI46_Z5	-0.0228075	different_case	-0.0733538	0.181869	0.255223	FALSE	Other
WCM90_3	DFCI46_Z5	-0.0532965	different_case	-0.0733538	0.181869	0.255223	FALSE	Other
WCM90_Z1	DFCI46_Z5	-0.091352	different_case	-0.0733538	0.181869	0.255223	FALSE	Other
WCM90_Z21	DFCI46_Z5	-0.102145	different_case	-0.0733538	0.181869	0.255223	FALSE	Other
DFCI16_Z1	DFCI46_Z5	0.151804	different_case	-0.0733538	0.181869	0.255223	FALSE	Other
DFCI19_Z1	DFCI46_Z5	-0.0791028	different_case	-0.0733538	0.181869	0.255223	FALSE	Other
WCM1024_Z1	DFCI46_Z5	0.0139661	different_case	-0.0733538	0.181869	0.255223	FALSE	Other
WCM12_Z13	DFCI46_Z5	0.139019	different_case	-0.0733538	0.181869	0.255223	FALSE	Other
WCM191_Z8	DFCI46_Z5	-0.0249118	different_case	-0.0733538	0.181869	0.255223	FALSE	Other
WCM2086_Z1	DFCI46_Z5	0.178561	different_case	-0.0733538	0.181869	0.255223	FALSE	Other
WCM2343_Z1	DFCI46_Z5	0.173387	different_case	-0.0733538	0.181869	0.255223	FALSE	Other
WCM2524_Z1	DFCI46_Z5	0.0601476	different_case	-0.0733538	0.181869	0.255223	FALSE	Other
WCM258_Z2	DFCI46_Z5	-0.178579	different_case	-0.0733538	0.181869	0.255223	FALSE	Other
WCM2596_Z1	DFCI46_Z5	0.108428	different_case	-0.0733538	0.181869	0.255223	FALSE	Other
WCM2698_Z1	DFCI46_Z5	-0.0685048	different_case	-0.0733538	0.181869	0.255223	FALSE	Other
WCM2738_Z1	DFCI46_Z5	-0.0574099	different_case	-0.0733538	0.181869	0.255223	FALSE	Other
WCM2848_X1	DFCI46_Z5	0.105878	different_case	-0.0733538	0.181869	0.255223	FALSE	Other
WCM493_Z1	DFCI46_Z5	-0.157408	different_case	-0.0733538	0.181869	0.255223	FALSE	Other
WCM59_Z2	DFCI46_Z5	-0.156236	different_case	-0.0733538	0.181869	0.255223	FALSE	Other
WCM929_Z1	DFCI46_Z5	0.0868819	different_case	-0.0733538	0.181869	0.255223	FALSE	Other
DFCI53_Z2	DFCI53_Z1	0.656849	same_case	0.787085	0.931783	0.144698	FALSE	Other
DFCI53_Z3	DFCI53_Z1	0.676852	same_case	0.787085	0.931783	0.144698	FALSE	Other
WCM0_1	DFCI53_Z1	-0.071672	different_case	-0.0733538	0.181869	0.255223	FALSE	Other
WCM0_2	DFCI53_Z1	-0.0776595	different_case	-0.0733538	0.181869	0.255223	FALSE	Other
WCM0_3	DFCI53_Z1	-0.0424745	different_case	-0.0733538	0.181869	0.255223	FALSE	Other
WCM0_4	DFCI53_Z1	-0.0763275	different_case	-0.0733538	0.181869	0.255223	FALSE	Other
WCM0_LM1A	DFCI53_Z1	-0.0733501	different_case	-0.0733538	0.181869	0.255223	FALSE	Other
WCM0_PM2	DFCI53_Z1	-0.0706561	different_case	-0.0733538	0.181869	0.255223	FALSE	Other
WCM1070_Z4	DFCI53_Z1	0.174292	different_case	-0.0733538	0.181869	0.255223	FALSE	Other
WCM1070_Z5	DFCI53_Z1	0.199277	different_case	-0.0733538	0.181869	0.255223	FALSE	Other
WCM1070_Z6	DFCI53_Z1	0.236444	different_case	-0.0733538	0.181869	0.255223	FALSE	Other
WCM1070_Z7	DFCI53_Z1	0.195993	different_case	-0.0733538	0.181869	0.255223	FALSE	Other
WCM1070_Z8	DFCI53_Z1	0.202261	different_case	-0.0733538	0.181869	0.255223	FALSE	Other
WCM1089_Z1	DFCI53_Z1	0.119852	different_case	-0.0733538	0.181869	0.255223	FALSE	Other
WCM1089_Z2	DFCI53_Z1	0.129105	different_case	-0.0733538	0.181869	0.255223	FALSE	Other
WCM1089_Z3	DFCI53_Z1	0.124417	different_case	-0.0733538	0.181869	0.255223	FALSE	Other
WCM1358_Z1	DFCI53_Z1	0.118546	different_case	-0.0733538	0.181869	0.255223	FALSE	Other
WCM1358_Z2	DFCI53_Z1	0.111142	different_case	-0.0733538	0.181869	0.255223	FALSE	Other
WCM1358_Z3	DFCI53_Z1	0.138469	different_case	-0.0733538	0.181869	0.255223	FALSE	Other
WCM1358_Z4	DFCI53_Z1	0.156644	different_case	-0.0733538	0.181869	0.255223	FALSE	Other
WCM159_1	DFCI53_Z1	0.0488392	different_case	-0.0733538	0.181869	0.255223	FALSE	Other
[truncated: 2,754 more rows]

## Sheet: Fig. 1d
sample	CA0046_Z1	CA0046_Z2	CA0046_Z3	CA0090_Z1	CA0090_Z2	CA0090_Z3	CA0090_Z4	CA0090_Z5	CA0090_Z6	DFCI20_Z1	DFCI20_Z2	DFCI20_Z3	DFCI23_Z1	DFCI23_Z2	DFCI23_Z3	DFCI24_Z1	DFCI24_Z2	DFCI24_Z3	DFCI46_Z1	DFCI46_Z2	DFCI46_Z3	DFCI46_Z4	DFCI46_Z5	DFCI53_Z1	DFCI53_Z2	DFCI53_Z3	WCM0_1	WCM0_2	WCM0_3	WCM0_4	WCM0_LM1A	WCM0_PM2	WCM1070_Z4	WCM1070_Z5	WCM1070_Z6	WCM1070_Z7	WCM1070_Z8	WCM1089_Z1	WCM1089_Z2	WCM1089_Z3	WCM1358_Z1	WCM1358_Z2	WCM1358_Z3	WCM1358_Z4	WCM159_1	WCM159_2	WCM159_3	WCM159_Z6	WCM2549_Z1
CA0046_Z1	1	0.402974	0.345983	0.204065	0.159836	0.572446	0.641254	0.346998	0.185518	-0.317073	-0.320483	-0.296435	-0.0834877	-0.031915	0.213895	-0.0677485	-0.0153233	-0.185792	-0.116246	-0.157109	0.0662157	-0.15577	-0.126331	-0.269079	-0.161676	-0.0436087	0.291458	0.16814	0.216426	0.218065	0.356311	0.166879	-0.0907894	-0.109044	0.395464	-0.140836	-0.130913	-0.0631488	0.340913	0.257591	-0.209268	0.19597	-0.0308194	-0.0381364	-0.203963	-0.268737	-0.261343	-0.236923	-0.106111
CA0046_Z2	0.402974	1	0.843906	0.431925	0.414128	0.281243	0.307991	0.267661	0.42482	-0.300985	-0.283343	-0.292301	0.139069	0.0745988	0.100965	0.0494866	0.0844742	-0.117028	0.136772	0.0622016	0.0708003	0.0893759	0.140013	-0.267477	-0.0394827	0.0312832	0.329089	0.36068	0.38935	0.373275	0.289966	0.329145	-0.0227733	-0.0833775	-0.0549377	-0.0924909	-0.0987873	-0.0839917	-0.1598	-0.156361	-0.235029	-0.157272	-0.0780694	-0.0767676	-0.225042	-0.286877	-0.257169	-0.252403	0.125468
CA0046_Z3	0.345983	0.843906	1	0.432725	0.4066	0.266551	0.221385	0.0773166	0.416495	-0.276566	-0.230519	-0.24792	0.149517	0.0147007	0.219701	-0.0369489	-0.00875111	-0.149641	0.190312	0.0955907	0.157071	0.136307	0.189173	-0.288185	0.0460599	0.0688523	0.412507	0.455476	0.457704	0.45634	0.391363	0.439318	-0.0694505	-0.108358	-0.0884786	-0.0786743	-0.0962116	-0.0409471	-0.189618	-0.156772	-0.20463	-0.198331	-0.155961	-0.191781	-0.190258	-0.24709	-0.269359	-0.295849	0.251905
CA0090_Z1	0.204065	0.431925	0.432725	1	0.772808	0.486717	0.420786	0.112423	0.658733	-0.339491	-0.288841	-0.303794	0.172565	0.0539791	0.211432	-0.00417962	-0.0252842	-0.161315	0.109545	0.0281944	0.0924047	0.0292007	0.129549	-0.312133	0.1092	0.111627	0.331673	0.380152	0.37459	0.319896	0.31921	0.372837	-0.045286	-0.0508305	-0.047098	-0.0372202	-0.0853032	-0.026369	-0.144343	-0.103819	-0.234087	-0.180648	-0.137056	-0.150044	-0.159409	-0.282396	-0.282181	-0.291256	0.155367
CA0090_Z2	0.159836	0.414128	0.4066	0.772808	1	0.579016	0.514399	0.126925	0.79701	-0.349113	-0.296823	-0.31254	0.19649	0.103119	0.205351	-0.00650092	-0.0101808	-0.161733	0.132	0.11034	0.112908	0.091023	0.154442	-0.316208	0.16478	0.176076	0.282697	0.329241	0.322756	0.306533	0.270283	0.313041	-0.0280308	-0.0666146	-0.0737656	-0.0583793	-0.0817857	-0.0586299	-0.191941	-0.133716	-0.257634	-0.199019	-0.171735	-0.163563	-0.176556	-0.286368	-0.292067	-0.302062	0.168661
CA0090_Z3	0.572446	0.281243	0.266551	0.486717	0.579016	1	0.899383	0.245798	0.729813	-0.290986	-0.272322	-0.263949	-0.0333266	-0.0585696	0.217064	-0.165228	-0.121755	-0.239969	-0.0436079	-0.0796094	0.143777	-0.0844394	-0.0433982	-0.32703	-0.0424237	0.0590984	0.299123	0.200158	0.252432	0.242086	0.34644	0.205107	-0.0435636	-0.0430436	0.269507	-0.0560928	-0.0747442	-0.00558885	0.21101	0.196884	-0.268774	0.104738	-0.0611251	-0.0567079	-0.24752	-0.275941	-0.290883	-0.292413	-0.0214272
CA0090_Z4	0.641254	0.307991	0.221385	0.420786	0.514399	0.899383	1	0.3708	0.670283	-0.275464	-0.273399	-0.253447	-0.0362015	-0.0230043	0.181989	-0.104932	-0.0488896	-0.166661	-0.0898656	-0.0920078	0.116028	-0.0970343	-0.0852388	-0.280789	-0.0717901	0.0558297	0.235956	0.129604	0.183202	0.174857	0.281743	0.125926	-0.0146556	-0.0654164	0.300302	-0.0869599	-0.0821968	-0.02244	0.258258	0.233733	-0.28028	0.133401	-0.0538046	-0.0349803	-0.248786	-0.286019	-0.273677	-0.269746	-0.0791779
CA0090_Z5	0.346998	0.267661	0.0773166	0.112423	0.126925	0.245798	0.3708	1	0.210351	-0.145918	-0.185829	-0.129359	-0.139098	0.0365072	-0.13931	-0.030377	0.00904074	-0.0824028	-0.12139	-0.11937	-0.0757955	-0.150742	-0.106671	-0.0216418	-0.103076	-0.00911629	0.0705337	0.0299958	0.062459	0.0377504	0.0665207	0.000461356	0.0716892	0.0385508	0.161163	-0.00645393	0.0111441	-0.00359275	0.119715	0.113848	-0.17297	0.155337	0.12277	0.109642	-0.225572	-0.205676	-0.187742	-0.178789	-0.184149
CA0090_Z6	0.185518	0.42482	0.416495	0.658733	0.79701	0.729813	0.670283	0.210351	1	-0.261367	-0.219855	-0.21729	0.145529	0.0643232	0.211618	-0.11685	-0.016553	-0.163204	0.127547	0.0632508	0.153318	0.0576709	0.136098	-0.30121	0.137845	0.191757	0.315495	0.341457	0.357221	0.316919	0.293032	0.314977	-0.0377064	-0.0525356	-0.0600227	-0.0436048	-0.0891169	-0.0205944	-0.135172	-0.0571832	-0.287712	-0.169918	-0.112581	-0.131659	-0.23844	-0.272859	-0.287932	-0.297473	0.130044
DFCI20_Z1	-0.317073	-0.300985	-0.276566	-0.339491	-0.349113	-0.290986	-0.275464	-0.145918	-0.261367	1	0.87107	0.909662	-0.136146	-0.112814	-0.180045	-0.00935037	0.00550564	0.224772	-0.220062	-0.179827	-0.192677	-0.173559	-0.19532	0.197706	-0.11214	-0.210653	-0.331948	-0.331279	-0.3504	-0.348093	-0.351568	-0.33078	0.0151546	0.097978	-0.0638437	0.0893372	0.085383	0.0866869	0.0796645	0.0367273	0.28273	0.0691681	0.124731	0.138429	0.114942	0.243958	0.196198	0.167458	-0.208792
DFCI20_Z2	-0.320483	-0.283343	-0.230519	-0.288841	-0.296823	-0.272322	-0.273399	-0.185829	-0.219855	0.87107	1	0.876677	-0.0977956	-0.0941179	-0.131839	-0.042824	-0.0287452	0.177227	-0.127197	-0.0917244	-0.117491	-0.100531	-0.112723	0.150474	-0.044077	-0.161408	-0.309038	-0.277194	-0.321977	-0.313684	-0.325411	-0.284598	0.0274594	0.0890636	-0.0561883	0.0960203	0.0883064	0.0597232	0.0302079	0.0171375	0.247322	0.0145313	0.0445775	0.0554248	0.12756	0.211029	0.183946	0.14965	-0.153827
DFCI20_Z3	-0.296435	-0.292301	-0.24792	-0.303794	-0.31254	-0.263949	-0.253447	-0.129359	-0.21729	0.909662	0.876677	1	-0.169094	-0.167792	-0.136225	-0.128021	-0.0570462	0.16027	-0.186421	-0.193757	-0.140733	-0.186773	-0.169437	0.150827	-0.0512396	-0.15692	-0.290409	-0.271529	-0.309878	-0.335849	-0.302039	-0.283341	0.00935167	0.126641	-0.0266383	0.125246	0.0945272	0.112123	0.0934777	0.0907747	0.248028	0.0815808	0.137478	0.121764	0.12357	0.227798	0.17874	0.153558	-0.194461
DFCI23_Z1	-0.0834877	0.139069	0.149517	0.172565	0.19649	-0.0333266	-0.0362015	-0.139098	0.145529	-0.136146	-0.0977956	-0.169094	1	0.687199	0.660535	0.499818	0.467938	0.229385	0.226481	0.280817	0.157659	0.305957	0.251711	-0.0137163	0.196336	0.137698	0.0762455	0.122849	0.104807	0.158056	0.046093	0.132877	-0.227853	-0.311811	-0.354382	-0.304918	-0.274952	-0.297417	-0.431942	-0.382999	-0.152815	-0.419327	-0.368819	-0.332316	-0.00036362	-0.0742097	-0.0395957	-0.0360801	0.295553
DFCI23_Z2	-0.031915	0.0745988	0.0147007	0.0539791	0.103119	-0.0585696	-0.0230043	0.0365072	0.0643232	-0.112814	-0.0941179	-0.167792	0.687199	1	0.348664	0.38184	0.386604	0.153661	0.168631	0.249076	0.112517	0.285316	0.160634	0.187097	0.193841	0.176793	-0.0778548	-0.0254402	-0.0430614	-0.00787872	-0.112363	-0.00474184	-0.159942	-0.2484	-0.233036	-0.224603	-0.202009	-0.20885	-0.287338	-0.249028	-0.192828	-0.321483	-0.326881	-0.268069	-0.02679	-0.0813894	-0.0593217	-0.0169725	0.101725
DFCI23_Z3	0.213895	0.100965	0.219701	0.211432	0.205351	0.217064	0.181989	-0.13931	0.211618	-0.180045	-0.131839	-0.136225	0.660535	0.348664	1	0.137643	0.268629	0.0105208	0.230493	0.16503	0.31255	0.190746	0.249011	-0.213017	0.177549	0.134027	0.249289	0.237224	0.20563	0.211857	0.264713	0.212477	-0.304826	-0.287381	-0.151748	-0.275687	-0.300293	-0.232563	-0.231363	-0.177802	-0.159344	-0.245869	-0.306974	-0.352105	-0.0324431	-0.104923	-0.142638	-0.139988	0.297179
DFCI24_Z1	-0.0677485	0.0494866	-0.0369489	-0.00417962	-0.00650092	-0.165228	-0.104932	-0.030377	-0.11685	-0.00935037	-0.042824	-0.128021	0.499818	0.38184	0.137643	1	0.620242	0.527453	-0.0937593	0.0889107	-0.127462	0.124868	-0.0400721	0.0604836	-0.0875076	-0.14376	-0.103505	-0.104178	-0.0837125	0.00436596	-0.120063	-0.0772919	-0.126789	-0.225422	-0.271756	-0.270064	-0.169435	-0.247776	-0.254785	-0.337534	0.0939252	-0.202195	-0.151019	-0.0569501	0.0959069	0.0079849	0.115867	0.117556	0.0700602
DFCI24_Z2	-0.0153233	0.0844742	-0.00875111	-0.0252842	-0.0101808	-0.121755	-0.0488896	0.00904074	-0.016553	0.00550564	-0.0287452	-0.0570462	0.467938	0.386604	0.268629	0.620242	1	0.539628	0.0367925	0.114473	-0.020695	0.127402	0.0741901	0.0534778	0.0295787	-0.0281739	-0.0425263	-0.0158884	-0.0206354	0.0275752	-0.0664862	-0.0371638	-0.248416	-0.249663	-0.279034	-0.305963	-0.216253	-0.294227	-0.320921	-0.356244	-0.0243399	-0.260334	-0.138686	-0.112013	0.0036287	-0.00778924	0.0397258	0.0822309	0.0815163
DFCI24_Z3	-0.185792	-0.117028	-0.149641	-0.161315	-0.161733	-0.239969	-0.166661	-0.0824028	-0.163204	0.224772	0.177227	0.16027	0.229385	0.153661	0.0105208	0.527453	0.539628	1	-0.124349	0.0101542	-0.143819	0.0373531	-0.0687063	0.213438	0.0187976	-0.084693	-0.243426	-0.238212	-0.237812	-0.17733	-0.25519	-0.245466	-0.0104332	-0.0371066	-0.132452	-0.0836812	-0.0115545	-0.0933961	-0.0858729	-0.106061	0.129214	-0.0126804	0.0315303	0.0848155	0.086684	0.0845514	0.118586	0.101144	-0.054419
DFCI46_Z1	-0.116246	0.136772	0.190312	0.109545	0.132	-0.0436079	-0.0898656	-0.12139	0.127547	-0.220062	-0.127197	-0.186421	0.226481	0.168631	0.230493	-0.0937593	0.0367925	-0.124349	1	0.615302	0.576666	0.673541	0.895376	-0.0301822	0.333909	0.396012	0.201185	0.29044	0.237671	0.207951	0.16702	0.243345	-0.160816	-0.221686	-0.226468	-0.188978	-0.202659	-0.174191	-0.352881	-0.240417	-0.284369	-0.368974	-0.315887	-0.390024	-0.081201	-0.133413	-0.151712	-0.128148	0.371958
DFCI46_Z2	-0.157109	0.0622016	0.0955907	0.0281944	0.11034	-0.0796094	-0.0920078	-0.11937	0.0632508	-0.179827	-0.0917244	-0.193757	0.280817	0.249076	0.16503	0.0889107	0.114473	0.0101542	0.615302	1	0.695538	0.859387	0.538843	0.0627106	0.316509	0.351033	0.0429966	0.110819	0.0564359	0.114931	0.0176489	0.0935815	-0.073638	-0.217264	-0.214031	-0.182696	-0.150416	-0.234612	-0.356149	-0.270694	-0.21554	-0.354257	-0.363605	-0.335305	-0.101011	-0.133185	-0.119353	-0.116425	0.199944
DFCI46_Z3	0.0662157	0.0708003	0.157071	0.0924047	0.112908	0.143777	0.116028	-0.0757955	0.153318	-0.192677	-0.117491	-0.140733	0.157659	0.112517	0.31255	-0.127462	-0.020695	-0.143819	0.576666	0.695538	1	0.733819	0.503044	-0.0266806	0.29052	0.335809	0.169517	0.174203	0.127378	0.124853	0.174097	0.149639	-0.176511	-0.205194	-0.0705906	-0.167643	-0.216819	-0.195024	-0.197913	-0.106065	-0.292009	-0.231624	-0.303424	-0.328529	-0.135131	-0.155531	-0.194435	-0.178942	0.190106
DFCI46_Z4	-0.15577	0.0893759	0.136307	0.0292007	0.091023	-0.0844394	-0.0970343	-0.150742	0.0576709	-0.173559	-0.100531	-0.186773	0.305957	0.285316	0.190746	0.124868	0.127402	0.0373531	0.673541	0.859387	0.733819	1	0.596574	0.0785113	0.319041	0.373427	0.0395349	0.107149	0.0604769	0.105464	0.00890784	0.0889885	-0.115767	-0.231845	-0.220156	-0.193567	-0.206216	-0.242524	-0.374934	-0.295374	-0.25725	-0.378065	-0.387679	-0.364945	-0.0918517	-0.134895	-0.132195	-0.121777	0.227588
DFCI46_Z5	-0.126331	0.140013	0.189173	0.129549	0.154442	-0.0433982	-0.0852388	-0.106671	0.136098	-0.19532	-0.112723	-0.169437	0.251711	0.160634	0.249011	-0.0400721	0.0741901	-0.0687063	0.895376	0.538843	0.503044	0.596574	1	-0.0518118	0.274553	0.27026	0.207386	0.292576	0.245139	0.220299	0.17153	0.24272	-0.173268	-0.22873	-0.254871	-0.211974	-0.216214	-0.201984	-0.375767	-0.279914	-0.238173	-0.360754	-0.288779	-0.366925	-0.0866614	-0.106079	-0.125628	-0.117052	0.418137
DFCI53_Z1	-0.269079	-0.267477	-0.288185	-0.312133	-0.316208	-0.32703	-0.280789	-0.0216418	-0.30121	0.197706	0.150474	0.150827	-0.0137163	0.187097	-0.213017	0.0604836	0.0534778	0.213438	-0.0301822	0.0627106	-0.0266806	0.0785113	-0.0518118	1	0.31249	0.243207	-0.346221	-0.325704	-0.327069	-0.322367	-0.339883	-0.290901	0.0873173	0.0694865	0.000840027	0.117768	0.108614	0.0442295	0.00496194	0.0528177	0.015946	-0.0072533	-0.0086028	0.0442927	0.0572237	0.127062	0.108377	0.138321	-0.230065
DFCI53_Z2	-0.161676	-0.0394827	0.0460599	0.1092	0.16478	-0.0424237	-0.0717901	-0.103076	0.137845	-0.11214	-0.044077	-0.0512396	0.196336	0.193841	0.177549	-0.0875076	0.0295787	0.0187976	0.333909	0.316509	0.29052	0.319041	0.274553	0.31249	1	0.706201	0.0429671	0.117561	0.0723374	0.0275454	0.0430692	0.110359	-0.101375	-0.128939	-0.168953	-0.0519871	-0.140408	-0.0840524	-0.210151	-0.0602232	-0.249128	-0.262034	-0.219906	-0.255227	-0.0545152	-0.0927155	-0.13307	-0.110489	0.0806209
DFCI53_Z3	-0.0436087	0.0312832	0.0688523	0.111627	0.176076	0.0590984	0.0558297	-0.00911629	0.191757	-0.210653	-0.161408	-0.15692	0.137698	0.176793	0.134027	-0.14376	-0.0281739	-0.084693	0.396012	0.351033	0.335809	0.373427	0.27026	0.243207	0.706201	1	0.0816783	0.132547	0.111769	0.0592956	0.0782866	0.117897	-0.0883715	-0.143395	-0.089811	-0.0596349	-0.160773	-0.0733609	-0.135818	0.00888782	-0.36616	-0.214978	-0.219588	-0.237179	-0.104838	-0.148782	-0.179604	-0.134282	0.0250341
WCM0_1	0.291458	0.329089	0.412507	0.331673	0.282697	0.299123	0.235956	0.0705337	0.315495	-0.331948	-0.309038	-0.290409	0.0762455	-0.0778548	0.249289	-0.103505	-0.0425263	-0.243426	0.201185	0.0429966	0.169517	0.0395349	0.207386	-0.346221	0.0429671	0.0816783	1	0.862426	0.894168	0.848542	0.966927	0.861354	-0.171117	-0.158019	-0.0859769	-0.162777	-0.202738	-0.183122	-0.173833	-0.139534	-0.278534	-0.165147	-0.164445	-0.199172	-0.23271	-0.272218	-0.30451	-0.288798	0.283766
WCM0_2	0.16814	0.36068	0.455476	0.380152	0.329241	0.200158	0.129604	0.0299958	0.341457	-0.331279	-0.277194	-0.271529	0.122849	-0.0254402	0.237224	-0.104178	-0.0158884	-0.238212	0.29044	0.110819	0.174203	0.107149	0.292576	-0.325704	0.117561	0.132547	0.862426	1	0.935555	0.826214	0.821872	0.931082	-0.182028	-0.156777	-0.173462	-0.145615	-0.182648	-0.122049	-0.264952	-0.198634	-0.266899	-0.279577	-0.197299	-0.27008	-0.182277	-0.256611	-0.291905	-0.281885	0.362246
WCM0_3	0.216426	0.38935	0.457704	0.37459	0.322756	0.252432	0.183202	0.062459	0.357221	-0.3504	-0.321977	-0.309878	0.104807	-0.0430614	0.20563	-0.0837125	-0.0206354	-0.237812	0.237671	0.0564359	0.127378	0.0604769	0.245139	-0.327069	0.0723374	0.111769	0.894168	0.935555	1	0.89604	0.863764	0.938681	-0.154118	-0.150231	-0.156604	-0.148472	-0.18026	-0.108287	-0.225035	-0.182839	-0.294329	-0.239914	-0.173766	-0.216209	-0.189586	-0.272718	-0.288763	-0.269608	0.335085
WCM0_4	0.218065	0.373275	0.45634	0.319896	0.306533	0.242086	0.174857	0.0377504	0.316919	-0.348093	-0.313684	-0.335849	0.158056	-0.00787872	0.211857	0.00436596	0.0275752	-0.17733	0.207951	0.114931	0.124853	0.105464	0.220299	-0.322367	0.0275454	0.0592956	0.848542	0.826214	0.89604	1	0.834552	0.866463	-0.103904	-0.154013	-0.149081	-0.160828	-0.156538	-0.150675	-0.229101	-0.206905	-0.277208	-0.217305	-0.199646	-0.212193	-0.187494	-0.254294	-0.263926	-0.257499	0.318644
WCM0_LM1A	0.356311	0.289966	0.391363	0.31921	0.270283	0.34644	0.281743	0.0665207	0.293032	-0.351568	-0.325411	-0.302039	0.046093	-0.112363	0.264713	-0.120063	-0.0664862	-0.25519	0.16702	0.0176489	0.174097	0.00890784	0.17153	-0.339883	0.0430692	0.0782866	0.966927	0.821872	0.863764	0.834552	1	0.831518	-0.162754	-0.15428	-0.019678	-0.155016	-0.189772	-0.169261	-0.107989	-0.074219	-0.275134	-0.109528	-0.166918	-0.192114	-0.22495	-0.274868	-0.316669	-0.304037	0.276565
WCM0_PM2	0.166879	0.329145	0.439318	0.372837	0.313041	0.205107	0.125926	0.000461356	0.314977	-0.33078	-0.284598	-0.283341	0.132877	-0.00474184	0.212477	-0.0772919	-0.0371638	-0.245466	0.243345	0.0935815	0.149639	0.0889885	0.24272	-0.290901	0.110359	0.117897	0.861354	0.931082	0.938681	0.866463	0.831518	1	-0.166266	-0.158875	-0.181055	-0.142105	-0.169223	-0.0673284	-0.233107	-0.186845	-0.279638	-0.280297	-0.228396	-0.268243	-0.145501	-0.237609	-0.262935	-0.245136	0.341061
WCM1070_Z4	-0.0907894	-0.0227733	-0.0694505	-0.045286	-0.0280308	-0.0435636	-0.0146556	0.0716892	-0.0377064	0.0151546	0.0274594	0.00935167	-0.227853	-0.159942	-0.304826	-0.126789	-0.248416	-0.0104332	-0.160816	-0.073638	-0.176511	-0.115767	-0.173268	0.0873173	-0.101375	-0.0883715	-0.171117	-0.182028	-0.154118	-0.103904	-0.162754	-0.166266	1	0.730768	0.557967	0.701612	0.758794	0.218774	0.194259	0.226006	0.0100507	0.234009	0.14971	0.201968	-0.0515481	-0.0275465	-0.00578678	-0.0394066	-0.205182
WCM1070_Z5	-0.109044	-0.0833775	-0.108358	-0.0508305	-0.0666146	-0.0430436	-0.0654164	0.0385508	-0.0525356	0.097978	0.0890636	0.126641	-0.311811	-0.2484	-0.287381	-0.225422	-0.249663	-0.0371066	-0.221686	-0.217264	-0.205194	-0.231845	-0.22873	0.0694865	-0.128939	-0.143395	-0.158019	-0.156777	-0.150231	-0.154013	-0.15428	-0.158875	0.730768	1	0.667566	0.872314	0.812791	0.265437	0.212901	0.229202	0.0811899	0.289825	0.28895	0.276623	-0.0408678	-0.003482	-0.0137618	-0.0469411	-0.293724
WCM1070_Z6	0.395464	-0.0549377	-0.0884786	-0.047098	-0.0737656	0.269507	0.300302	0.161163	-0.0600227	-0.0638437	-0.0561883	-0.0266383	-0.354382	-0.233036	-0.151748	-0.271756	-0.279034	-0.132452	-0.226468	-0.214031	-0.0705906	-0.220156	-0.254871	0.000840027	-0.168953	-0.089811	-0.0859769	-0.173462	-0.156604	-0.149081	-0.019678	-0.181055	0.557967	0.667566	1	0.637285	0.592857	0.181098	0.481706	0.462543	-0.0747953	0.408195	0.15577	0.159681	-0.135818	-0.139244	-0.144438	-0.165045	-0.306919
WCM1070_Z7	-0.140836	-0.0924909	-0.0786743	-0.0372202	-0.0583793	-0.0560928	-0.0869599	-0.00645393	-0.0436048	0.0893372	0.0960203	0.125246	-0.304918	-0.224603	-0.275687	-0.270064	-0.305963	-0.0836812	-0.188978	-0.182696	-0.167643	-0.193567	-0.211974	0.117768	-0.0519871	-0.0596349	-0.162777	-0.145615	-0.148472	-0.160828	-0.155016	-0.142105	0.701612	0.872314	0.637285	1	0.804048	0.299369	0.22713	0.278449	0.0474816	0.256496	0.23295	0.223672	-0.00746715	0.00537155	-0.0186008	-0.0547487	-0.275669
WCM1070_Z8	-0.130913	-0.0987873	-0.0962116	-0.0853032	-0.0817857	-0.0747442	-0.0821968	0.0111441	-0.0891169	0.085383	0.0883064	0.0945272	-0.274952	-0.202009	-0.300293	-0.169435	-0.216253	-0.0115545	-0.202659	-0.150416	-0.216819	-0.206216	-0.216214	0.108614	-0.140408	-0.160773	-0.202738	-0.182648	-0.18026	-0.156538	-0.189772	-0.169223	0.758794	0.812791	0.592857	0.804048	1	0.296469	0.224657	0.235143	0.139641	0.269059	0.234743	0.237987	-0.0268179	0.0331066	0.0263634	-0.0141601	-0.25147
WCM1089_Z1	-0.0631488	-0.0839917	-0.0409471	-0.026369	-0.0586299	-0.00558885	-0.02244	-0.00359275	-0.0205944	0.0866869	0.0597232	0.112123	-0.297417	-0.20885	-0.232563	-0.247776	-0.294227	-0.0933961	-0.174191	-0.234612	-0.195024	-0.242524	-0.201984	0.0442295	-0.0840524	-0.0733609	-0.183122	-0.122049	-0.108287	-0.150675	-0.169261	-0.0673284	0.218774	0.265437	0.181098	0.299369	0.296469	1	0.633284	0.605985	0.0796008	0.235484	0.233472	0.226449	0.202028	0.166657	0.160858	0.156312	-0.186479
WCM1089_Z2	0.340913	-0.1598	-0.189618	-0.144343	-0.191941	0.21101	0.258258	0.119715	-0.135172	0.0796645	0.0302079	0.0934777	-0.431942	-0.287338	-0.231363	-0.254785	-0.320921	-0.0858729	-0.352881	-0.356149	-0.197913	-0.374934	-0.375767	0.00496194	-0.210151	-0.135818	-0.173833	-0.264952	-0.225035	-0.229101	-0.107989	-0.233107	0.194259	0.212901	0.481706	0.22713	0.224657	0.633284	1	0.877343	0.0858371	0.526591	0.295713	0.351908	0.0674236	0.123288	0.124379	0.10533	-0.367582
WCM1089_Z3	0.257591	-0.156361	-0.156772	-0.103819	-0.133716	0.196884	0.233733	0.113848	-0.0571832	0.0367273	0.0171375	0.0907747	-0.382999	-0.249028	-0.177802	-0.337534	-0.356244	-0.106061	-0.240417	-0.270694	-0.106065	-0.295374	-0.279914	0.0528177	-0.0602232	0.00888782	-0.139534	-0.198634	-0.182839	-0.206905	-0.074219	-0.186845	0.226006	0.229202	0.462543	0.278449	0.235143	0.605985	0.877343	1	0.00457757	0.490262	0.272321	0.314324	0.0683998	0.123058	0.100308	0.0718551	-0.305793
WCM1358_Z1	-0.209268	-0.235029	-0.20463	-0.234087	-0.257634	-0.268774	-0.28028	-0.17297	-0.287712	0.28273	0.247322	0.248028	-0.152815	-0.192828	-0.159344	0.0939252	-0.0243399	0.129214	-0.284369	-0.21554	-0.292009	-0.25725	-0.238173	0.015946	-0.249128	-0.36616	-0.278534	-0.266899	-0.294329	-0.277208	-0.275134	-0.279638	0.0100507	0.0811899	-0.0747953	0.0474816	0.139641	0.0796008	0.0858371	0.00457757	1	0.361322	0.440058	0.39108	0.177679	0.208494	0.19882	0.134266	-0.159854
WCM1358_Z2	0.19597	-0.157272	-0.198331	-0.180648	-0.199019	0.104738	0.133401	0.155337	-0.169918	0.0691681	0.0145313	0.0815808	-0.419327	-0.321483	-0.245869	-0.202195	-0.260334	-0.0126804	-0.368974	-0.354257	-0.231624	-0.378065	-0.360754	-0.0072533	-0.262034	-0.214978	-0.165147	-0.279577	-0.239914	-0.217305	-0.109528	-0.280297	0.234009	0.289825	0.408195	0.256496	0.269059	0.235484	0.526591	0.490262	0.361322	1	0.775502	0.76169	-0.014698	0.0787702	0.064048	0.026658	-0.38264
WCM1358_Z3	-0.0308194	-0.0780694	-0.155961	-0.137056	-0.171735	-0.0611251	-0.0538046	0.12277	-0.112581	0.124731	0.0445775	0.137478	-0.368819	-0.326881	-0.306974	-0.151019	-0.138686	0.0315303	-0.315887	-0.363605	-0.303424	-0.387679	-0.288779	-0.0086028	-0.219906	-0.219588	-0.164445	-0.197299	-0.173766	-0.199646	-0.166918	-0.228396	0.14971	0.28895	0.15577	0.23295	0.234743	0.233472	0.295713	0.272321	0.440058	0.775502	1	0.811471	0.0157489	0.128981	0.118517	0.0893035	-0.352637
WCM1358_Z4	-0.0381364	-0.0767676	-0.191781	-0.150044	-0.163563	-0.0567079	-0.0349803	0.109642	-0.131659	0.138429	0.0554248	0.121764	-0.332316	-0.268069	-0.352105	-0.0569501	-0.112013	0.0848155	-0.390024	-0.335305	-0.328529	-0.364945	-0.366925	0.0442927	-0.255227	-0.237179	-0.199172	-0.27008	-0.216209	-0.212193	-0.192114	-0.268243	0.201968	0.276623	0.159681	0.223672	0.237987	0.226449	0.351908	0.314324	0.39108	0.76169	0.811471	1	-0.00225873	0.127327	0.13338	0.112195	-0.397869
WCM159_1	-0.203963	-0.225042	-0.190258	-0.159409	-0.176556	-0.24752	-0.248786	-0.225572	-0.23844	0.114942	0.12756	0.12357	-0.00036362	-0.02679	-0.0324431	0.0959069	0.0036287	0.086684	-0.081201	-0.101011	-0.135131	-0.0918517	-0.0866614	0.0572237	-0.0545152	-0.104838	-0.23271	-0.182277	-0.189586	-0.187494	-0.22495	-0.145501	-0.0515481	-0.0408678	-0.135818	-0.00746715	-0.0268179	0.202028	0.0674236	0.0683998	0.177679	-0.014698	0.0157489	-0.00225873	1	0.611527	0.651026	0.685168	0.00655411
WCM159_2	-0.268737	-0.286877	-0.24709	-0.282396	-0.286368	-0.275941	-0.286019	-0.205676	-0.272859	0.243958	0.211029	0.227798	-0.0742097	-0.0813894	-0.104923	0.0079849	-0.00778924	0.0845514	-0.133413	-0.133185	-0.155531	-0.134895	-0.106079	0.127062	-0.0927155	-0.148782	-0.272218	-0.256611	-0.272718	-0.254294	-0.274868	-0.237609	-0.0275465	-0.003482	-0.139244	0.00537155	0.0331066	0.166657	0.123288	0.123058	0.208494	0.0787702	0.128981	0.127327	0.611527	1	0.919575	0.854798	-0.0985855
WCM159_3	-0.261343	-0.257169	-0.269359	-0.282181	-0.292067	-0.290883	-0.273677	-0.187742	-0.287932	0.196198	0.183946	0.17874	-0.0395957	-0.0593217	-0.142638	0.115867	0.0397258	0.118586	-0.151712	-0.119353	-0.194435	-0.132195	-0.125628	0.108377	-0.13307	-0.179604	-0.30451	-0.291905	-0.288763	-0.263926	-0.316669	-0.262935	-0.00578678	-0.0137618	-0.144438	-0.0186008	0.0263634	0.160858	0.124379	0.100308	0.19882	0.064048	0.118517	0.13338	0.651026	0.919575	1	0.915242	-0.102152
WCM159_Z6	-0.236923	-0.252403	-0.295849	-0.291256	-0.302062	-0.292413	-0.269746	-0.178789	-0.297473	0.167458	0.14965	0.153558	-0.0360801	-0.0169725	-0.139988	0.117556	0.0822309	0.101144	-0.128148	-0.116425	-0.178942	-0.121777	-0.117052	0.138321	-0.110489	-0.134282	-0.288798	-0.281885	-0.269608	-0.257499	-0.304037	-0.245136	-0.0394066	-0.0469411	-0.165045	-0.0547487	-0.0141601	0.156312	0.10533	0.0718551	0.134266	0.026658	0.0893035	0.112195	0.685168	0.854798	0.915242	1	-0.110003
WCM2549_Z1	-0.106111	0.125468	0.251905	0.155367	0.168661	-0.0214272	-0.0791779	-0.184149	0.130044	-0.208792	-0.153827	-0.194461	0.295553	0.101725	0.297179	0.0700602	0.0815163	-0.054419	0.371958	0.199944	0.190106	0.227588	0.418137	-0.230065	0.0806209	0.0250341	0.283766	0.362246	0.335085	0.318644	0.276565	0.341061	-0.205182	-0.293724	-0.306919	-0.275669	-0.25147	-0.186479	-0.367582	-0.305793	-0.159854	-0.38264	-0.352637	-0.397869	0.00655411	-0.0985855	-0.102152	-0.110003	1
WCM2549_Z2	-0.0727856	0.149659	0.263349	0.147192	0.16368	0.00891204	-0.0612395	-0.148147	0.150935	-0.205295	-0.161331	-0.203523	0.272203	0.0737388	0.310594	0.0513965	0.100435	-0.0860473	0.367984	0.176276	0.181922	0.202771	0.416371	-0.254735	0.026078	-0.0119889	0.303246	0.369324	0.343616	0.336388	0.291549	0.333128	-0.213362	-0.278042	-0.288017	-0.271618	-0.241625	-0.19965	-0.375213	-0.32619	-0.150096	-0.376835	-0.326423	-0.388041	-0.0300397	-0.0975133	-0.11172	-0.119596	0.894828
WCM2549_Z3	-0.0837024	0.137244	0.234142	0.151941	0.193084	0.0156726	-0.0441915	-0.153434	0.173129	-0.216847	-0.159573	-0.194338	0.294379	0.102174	0.313448	0.0471161	0.102951	-0.0765448	0.366803	0.153008	0.17921	0.18651	0.420768	-0.233414	0.0626855	0.0112936	0.28035	0.351919	0.327277	0.302283	0.26913	0.321205	-0.234251	-0.296834	-0.309875	-0.29149	-0.26278	-0.197503	-0.377672	-0.315139	-0.182897	-0.397572	-0.334032	-0.397455	-0.00464008	-0.0927517	-0.0894763	-0.0957283	0.905747
WCM2549_Z4	0.070186	0.115459	0.0346089	0.0837542	0.0465926	-0.0891705	-0.0484596	0.0741013	-0.0710588	-0.189358	-0.184425	-0.244618	0.233754	0.228468	0.0748463	0.357636	0.23071	0.065768	0.115977	0.0714829	-0.0278948	0.104219	0.17086	-0.0752042	-0.0785479	-0.0456958	0.0876265	0.0812461	0.103469	0.115943	0.0502371	0.0937411	-0.133103	-0.247535	-0.204726	-0.272001	-0.20157	-0.218568	-0.228457	-0.280839	-0.101042	-0.260193	-0.241198	-0.21039	0.153447	-0.081371	-0.00895933	0.0308355	0.356947
WCM2549_Z5	0.283916	0.0616504	0.128274	0.0919232	0.123966	0.22793	0.213243	-0.0406233	0.096434	-0.280541	-0.23681	-0.245407	0.146174	0.0176505	0.348093	-0.0353483	0.022502	-0.140065	0.253929	0.0533598	0.213505	0.0783105	0.300035	-0.254763	0.00631017	0.0139757	0.267581	0.242455	0.230723	0.204066	0.30903	0.207419	-0.230334	-0.293851	-0.0101859	-0.303351	-0.275364	-0.207109	-0.088544	-0.0634122	-0.234501	-0.186666	-0.310179	-0.367603	-0.0474815	-0.142505	-0.137206	-0.12892	0.747931
WCM2549_Z6	0.00437949	0.09095	0.192723	0.126835	0.163569	0.0596863	0.0109037	-0.150055	0.131334	-0.22707	-0.175863	-0.194377	0.270088	0.0837043	0.355302	0.0263936	0.106119	-0.0717237	0.33221	0.116672	0.193734	0.146519	0.388623	-0.233898	0.0558161	0.00874831	0.288868	0.323336	0.300952	0.27138	0.294908	0.292358	-0.250354	-0.302678	-0.236253	-0.29698	-0.277295	-0.210388	-0.305959	-0.24736	-0.188472	-0.331587	-0.328657	-0.387818	-0.00695415	-0.0993575	-0.105922	-0.0997029	0.881289
WCM2939_Z2	-0.224097	-0.287311	-0.377984	-0.381514	-0.386647	-0.335656	-0.282019	-0.106188	-0.383813	0.390495	0.330152	0.322665	-0.0263853	0.098449	-0.248622	0.278859	0.179107	0.231718	-0.269768	-0.168163	-0.290814	-0.154481	-0.253896	0.287633	-0.172193	-0.222064	-0.405492	-0.418513	-0.408288	-0.384343	-0.431477	-0.376491	-0.00763078	0.036089	-0.0916152	0.00291979	0.0504691	0.0665143	0.10151	-0.00695021	0.275031	0.0595925	0.114747	0.203226	0.145752	0.207861	0.273131	0.302426	-0.283229
WCM2939_Z3	-0.223105	-0.305777	-0.381096	-0.384646	-0.396132	-0.3346	-0.287657	-0.123798	-0.382093	0.417669	0.350733	0.378589	-0.0753624	0.0422698	-0.2312	0.173873	0.171369	0.199165	-0.257146	-0.217076	-0.272552	-0.196711	-0.240533	0.26498	-0.153821	-0.217094	-0.390969	-0.401524	-0.396471	-0.38659	-0.411652	-0.370303	-0.0424292	0.0564626	-0.0828405	0.0161813	0.051076	0.0820231	0.119633	0.0241163	0.272547	0.0795657	0.157842	0.215638	0.156553	0.246176	0.285425	0.321747	-0.288142
WCM2939_Z4	-0.320477	-0.377696	-0.307612	-0.348936	-0.361805	-0.319415	-0.332387	-0.229795	-0.312428	0.443333	0.423321	0.494352	-0.181385	-0.133222	-0.181678	-0.143589	-0.104102	0.0250028	-0.19687	-0.241203	-0.187723	-0.213089	-0.212821	0.184711	-0.077227	-0.154868	-0.340418	-0.316532	-0.351046	-0.360841	-0.343625	-0.298551	-0.0104369	0.156027	-0.0665609	0.136543	0.129778	0.198093	0.130689	0.0955153	0.28383	0.0679222	0.129689	0.0811812	0.184788	0.263301	0.242006	0.238632	-0.231655
WCM2939_Z6	-0.177465	-0.244144	-0.359438	-0.355416	-0.370059	-0.310079	-0.239083	-0.0632106	-0.355896	0.34481	0.288087	0.302914	-0.00937859	0.11238	-0.221433	0.276958	0.256324	0.218408	-0.257085	-0.197128	-0.276375	-0.174003	-0.243375	0.259539	-0.191666	-0.248438	-0.378385	-0.392366	-0.376584	-0.352963	-0.40238	-0.35022	-0.0438664	0.0236211	-0.0928671	-0.0372016	0.0277787	0.0461497	0.0845786	-0.0372546	0.226021	0.0389405	0.100496	0.166288	0.161269	0.213186	0.281513	0.333525	-0.274911
WCM3574_Z1	-0.399561	-0.33644	-0.301795	-0.333833	-0.301726	-0.333358	-0.336881	-0.175895	-0.285084	0.183705	0.186517	0.180773	-0.0945216	-0.0446544	-0.177067	-0.0975295	-0.0899835	0.0667384	0.0954537	0.171998	0.0418264	0.144386	0.0631326	0.316539	0.126412	0.121663	-0.302464	-0.263185	-0.295512	-0.279974	-0.29848	-0.257962	0.0790223	0.0270203	-0.0538505	0.0534513	0.0982634	-0.0100745	-0.0792163	-0.037351	0.0771609	0.0265252	0.00403137	0.00605747	0.0442452	0.133326	0.135269	0.113193	-0.129915
WCM3574_Z2	-0.335132	-0.283224	-0.254782	-0.337757	-0.297378	-0.303466	-0.29758	-0.147569	-0.25995	0.137587	0.149882	0.149045	-0.124314	-0.0204032	-0.182524	-0.175629	-0.10077	-0.00565227	0.235891	0.225922	0.135921	0.241259	0.15777	0.362314	0.215085	0.251956	-0.252977	-0.208055	-0.23855	-0.235593	-0.253969	-0.20799	0.0560402	0.0355477	-0.00144529	0.0598045	0.0907085	-0.00459678	-0.0926862	-0.0368085	-0.0177109	-0.0514435	-0.0630255	-0.0879213	0.00385096	0.0992863	0.0858526	0.0754994	-0.111533
WCM3574_Z3	-0.337093	-0.269865	-0.2651	-0.32597	-0.302239	-0.322123	-0.315063	-0.169245	-0.307725	0.172481	0.16878	0.129699	-0.0331998	0.0257297	-0.194761	0.0821465	-0.0100621	0.0972318	0.0859509	0.174512	0.0263439	0.226759	0.0630067	0.338794	0.0641672	0.0573499	-0.309904	-0.273481	-0.297928	-0.276601	-0.316116	-0.26163	0.050618	-0.00448636	-0.0374034	0.00930132	0.0702154	-0.0406147	-0.104206	-0.10063	0.0675774	-0.0336524	-0.0433098	-0.0195917	-0.000530858	0.0932785	0.1224	0.0933358	-0.140874
WCM3574_Z4	0.0284787	-0.0742758	-0.155114	-0.157249	-0.143345	-0.0774541	-0.0193072	0.146167	-0.158693	-0.0459719	-0.103316	-0.086289	-0.072985	0.0301957	-0.160399	0.0532122	-0.0018085	0.0175591	0.00337012	0.0585983	0.0248184	0.0801288	-0.0296054	0.235546	0.0356488	0.215397	-0.104906	-0.151847	-0.112288	-0.109102	-0.0837366	-0.125743	-0.0149786	-0.0592443	0.0627432	-0.0483017	-0.0616044	-0.0530291	0.014644	-0.000554034	-0.0954922	0.0112513	-0.0226505	0.0253692	-0.0552381	-0.122425	-0.0893331	-0.0358912	-0.162759
WCM3672_Z1	0.241713	-0.296137	-0.317672	-0.352248	-0.372091	-0.00559888	0.0714405	0.0942757	-0.3242	0.0360992	0.0262856	0.0762147	-0.253243	-0.077403	-0.122195	-0.170523	-0.169669	-0.0430401	0.00987594	-0.0161009	0.10677	0.0092327	-0.0816137	0.24048	0.0230781	0.184348	-0.192892	-0.282093	-0.270255	-0.267671	-0.132644	-0.262635	0.0191086	0.004665	0.322589	0.0044995	-0.00283279	0.0623432	0.37055	0.362972	-0.0304168	0.296439	0.0699849	0.0644278	0.00538009	0.00627755	0.0147842	0.050225	-0.263519
WCM3672_Z2	-0.100312	-0.128497	-0.261316	-0.302377	-0.289804	-0.249029	-0.151436	0.185542	-0.287509	0.0395493	-0.0266533	-0.0596767	0.0452278	0.299344	-0.23907	0.226543	0.129967	0.140376	0.0984607	0.192963	0.00479657	0.215989	0.0128769	0.416428	0.0459932	0.168221	-0.252569	-0.277078	-0.246109	-0.201939	-0.265729	-0.245702	0.0105631	-0.118443	-0.0611862	-0.124473	-0.0658114	-0.108837	-0.0436471	-0.0804974	-0.0779723	-0.0467217	-0.0811308	0.00187793	-0.020542	-0.0156391	0.0237077	0.0870439	-0.174432
WCM63_Z11	-0.118804	-0.0293899	-0.104867	-0.0499154	-0.0609391	-0.176742	-0.132773	0.0099479	-0.127609	-0.0239183	-0.0187036	-0.0757216	0.0302653	0.0475741	-0.131638	0.212528	0.131817	0.133644	-0.142094	-0.00986473	-0.189421	-0.0353692	-0.109383	-0.00507921	-0.120159	-0.173809	-0.184291	-0.155972	-0.15937	-0.128802	-0.195531	-0.166613	-0.000864939	-0.111877	-0.129016	-0.149519	-0.0728467	-0.176365	-0.193135	-0.257369	0.0660312	-0.177283	-0.122301	-0.124703	-0.0246308	-0.0899366	-0.0404711	-0.0211306	-0.0347538
WCM63_Z3	0.0673232	-0.169368	-0.175015	-0.133913	-0.144743	0.0843851	0.0710304	0.0332728	-0.109045	0.191806	0.148085	0.194079	-0.420555	-0.299875	-0.305245	-0.264772	-0.289681	-0.118444	-0.348152	-0.361844	-0.243798	-0.359886	-0.34723	-0.037132	-0.267473	-0.231547	-0.184403	-0.26489	-0.224777	-0.241656	-0.159594	-0.240557	0.112296	0.188388	0.228637	0.167072	0.163165	0.311855	0.43814	0.357172	0.203558	0.347545	0.262499	0.283218	-0.0805234	0.0139225	-0.0092343	-0.0409467	-0.380831
WCM63_Z4	0.0633953	-0.176983	-0.194056	-0.144926	-0.163574	0.064948	0.0580917	0.0297047	-0.135155	0.188105	0.128464	0.176816	-0.411946	-0.277749	-0.325067	-0.221514	-0.270631	-0.103527	-0.381834	-0.382194	-0.268607	-0.372147	-0.380184	-0.0159375	-0.270989	-0.225867	-0.183256	-0.280674	-0.229275	-0.239768	-0.15672	-0.243627	0.10502	0.186332	0.219865	0.160006	0.146306	0.278682	0.422829	0.333893	0.196437	0.345321	0.253032	0.301563	-0.0643628	0.0292467	0.00476786	-0.0211754	-0.384848
WCM63_Z5	0.072551	-0.172719	-0.178282	-0.137647	-0.138883	0.0882388	0.079481	0.0401979	-0.101761	0.187627	0.149932	0.199662	-0.424582	-0.284706	-0.30335	-0.278298	-0.279591	-0.110608	-0.34068	-0.35273	-0.226568	-0.354638	-0.349059	-0.0147923	-0.225608	-0.196708	-0.189466	-0.260117	-0.226344	-0.254242	-0.165451	-0.236386	0.113248	0.231392	0.25621	0.192034	0.19809	0.339216	0.452998	0.383401	0.151901	0.333564	0.264339	0.276929	-0.0823136	0.0368292	0.00701581	-0.0229227	-0.37258
WCM63_Z6	0.0402053	0.100907	-0.0295589	0.0669573	0.0658637	0.0212778	0.0479871	0.157016	0.0169821	-0.136453	-0.156751	-0.211904	-0.0967497	-0.0153028	-0.240146	0.125133	-0.0119188	0.00966084	-0.228881	-0.0597006	-0.242936	-0.11253	-0.213684	-0.0493859	-0.167622	-0.139736	-0.0778751	-0.110065	-0.0597038	-0.0221291	-0.0859505	-0.0971435	0.113412	-0.0106372	0.0114061	-0.0425549	0.0111527	-0.0748047	-0.0430939	-0.113537	-0.0276348	-0.0282289	0.00775368	0.0637179	-0.16383	-0.214269	-0.158273	-0.131291	-0.16213
WCM63_Z7	-0.156537	-0.0518193	-0.088655	-0.0424007	-0.0441877	-0.184757	-0.176027	-0.0575866	-0.123421	-0.0302413	-0.0118018	-0.0841811	0.041528	0.0280185	-0.104496	0.202802	0.104276	0.115074	-0.10487	0.0187127	-0.179304	0.00125745	-0.0781011	-0.0114241	-0.0708906	-0.118752	-0.170264	-0.154227	-0.163821	-0.124875	-0.179079	-0.156143	0.000222383	-0.118249	-0.142039	-0.128927	-0.0627764	-0.19151	-0.228533	-0.274129	0.0544739	-0.186436	-0.150027	-0.140788	-0.00950728	-0.0658394	-0.0337334	-0.0123186	-0.0150513
WCM63_Z8	-0.146355	-0.0595224	-0.0897841	-0.0310071	-0.025951	-0.153843	-0.146603	-0.034369	-0.0858006	-0.0173363	-0.030661	-0.0752907	-0.0146959	0.0132902	-0.0987222	0.0914806	0.0428392	0.0695693	-0.110708	-0.0017773	-0.149329	-0.0249337	-0.0883913	0.016489	-0.0359559	-0.0925989	-0.160137	-0.145173	-0.159445	-0.138168	-0.167698	-0.164459	0.00129779	-0.085217	-0.110965	-0.0958613	-0.0480742	-0.178338	-0.209358	-0.230114	0.0383545	-0.180022	-0.126791	-0.139596	-0.0725388	-0.084338	-0.0936518	-0.0803513	-0.0423332
WCM63_Z9	-0.139621	-0.0605574	-0.0950802	-0.0522324	-0.0654805	-0.178237	-0.171412	-0.0321372	-0.130116	-0.00458632	-0.00165861	-0.053554	-0.0150334	-0.0160007	-0.112177	0.121345	0.0600623	0.0678046	-0.137235	-0.0355849	-0.190438	-0.0667953	-0.10868	-0.0150091	-0.0844918	-0.145209	-0.182085	-0.152839	-0.167507	-0.144289	-0.190244	-0.16976	-0.0123167	-0.0809803	-0.116764	-0.0987046	-0.0590716	-0.1745	-0.21605	-0.264764	0.0674377	-0.180459	-0.0995655	-0.124285	-0.0141891	-0.0611416	-0.0478096	-0.0272294	-0.0486074
WCM677_1	0.144867	0.328775	0.396415	0.402032	0.453437	0.28701	0.21307	0.00941252	0.447154	-0.334333	-0.276054	-0.309475	0.22217	0.0676935	0.333438	-0.089747	-0.0189298	-0.236201	0.206346	0.210008	0.25851	0.173048	0.177837	-0.31336	0.140276	0.170103	0.291791	0.341288	0.322691	0.326662	0.283661	0.310721	-0.104898	-0.0896239	-0.100941	-0.0539662	-0.128502	-0.0403585	-0.178737	-0.118879	-0.283782	-0.219543	-0.165149	-0.195904	-0.156291	-0.238571	-0.255219	-0.254769	0.189392
WCM677_2	0.178917	0.165702	0.229351	0.167512	0.224158	0.147136	0.148819	-0.0529952	0.192668	-0.219968	-0.162065	-0.210758	0.349042	0.209916	0.444636	0.0810568	0.210667	-0.0596806	0.227171	0.240684	0.278263	0.220582	0.217751	-0.207102	0.113462	0.0958498	0.136776	0.155913	0.107534	0.150871	0.148822	0.116587	-0.241797	-0.286485	-0.139544	-0.257944	-0.265468	-0.241655	-0.246442	-0.213285	-0.225894	-0.292394	-0.344819	-0.360723	-0.0727305	-0.0984048	-0.108746	-0.101504	0.22412
WCM677_3	0.122834	0.200405	0.269656	0.21215	0.253577	0.122359	0.114625	-0.046493	0.227057	-0.211456	-0.154497	-0.167841	0.291014	0.145532	0.428416	-0.040161	0.113897	-0.127617	0.274762	0.233867	0.322019	0.225151	0.253659	-0.220856	0.159547	0.13696	0.151583	0.201074	0.12948	0.139323	0.162861	0.142267	-0.233539	-0.235572	-0.139622	-0.201301	-0.238263	-0.212433	-0.264045	-0.205669	-0.229261	-0.29342	-0.304468	-0.35314	-0.108718	-0.118417	-0.151944	-0.152678	0.229369
WCM677_4	0.00342591	0.193889	0.254506	0.180461	0.23419	-0.00233771	-0.0164527	-0.0630804	0.20193	-0.15783	-0.12923	-0.171786	0.356392	0.229163	0.35986	0.146057	0.267802	-0.00999053	0.261283	0.244177	0.212805	0.229383	0.268038	-0.177681	0.139106	0.108494	0.15167	0.221609	0.179042	0.19296	0.125434	0.187492	-0.303704	-0.308729	-0.336389	-0.284083	-0.319928	-0.243815	-0.40859	-0.364834	-0.16502	-0.404036	-0.303004	-0.33547	-0.0165147	-0.0534467	-0.0765254	-0.05678	0.280823
WCM677_5	0.0164701	0.210312	0.2937	0.226775	0.256472	0.0101665	-0.020038	-0.0662303	0.218549	-0.171275	-0.121448	-0.152997	0.334877	0.202079	0.384117	0.0541064	0.183595	-0.072708	0.283556	0.2242	0.233336	0.212004	0.289397	-0.200366	0.162191	0.109301	0.182796	0.28229	0.21164	0.209086	0.166897	0.231806	-0.29603	-0.26658	-0.296032	-0.235703	-0.287324	-0.210728	-0.390916	-0.33117	-0.174687	-0.401349	-0.300228	-0.362152	-0.025631	-0.0686387	-0.110687	-0.108016	0.292781
WCM90_1	-0.180635	-0.140918	-0.323147	-0.272919	-0.276071	-0.296954	-0.184109	0.0587976	-0.306503	0.0560675	0.0104083	-0.0263514	0.0545928	0.146535	-0.240377	0.389056	0.295122	0.260697	-0.209052	-0.0431355	-0.241133	-0.0519207	-0.221206	0.262099	-0.0926806	-0.0613651	-0.328493	-0.376795	-0.328143	-0.293036	-0.359432	-0.339761	0.0303729	-0.0842052	-0.132553	-0.108977	-0.0547837	-0.170295	-0.106355	-0.17949	0.00426233	-0.0379344	0.0143769	0.135272	0.125554	0.0896784	0.208125	0.263148	-0.21405
WCM90_2	-0.27527	-0.25604	-0.325119	-0.275514	-0.272883	-0.313443	-0.258448	-0.0856692	-0.273926	0.128789	0.0918912	0.10546	-0.0755167	-0.025295	-0.210617	0.107547	0.151818	0.165056	-0.203003	-0.1239	-0.206434	-0.124054	-0.218076	0.262285	0.0363957	0.0231161	-0.303587	-0.322447	-0.303851	-0.313265	-0.3242	-0.298697	-0.0164198	-0.0254062	-0.141767	-0.0263904	-0.0287395	-0.110144	-0.0967088	-0.113882	0.0403922	-0.0132389	0.0864899	0.135368	0.170057	0.177769	0.207159	0.25502	-0.225544
WCM90_3	-0.25671	-0.252507	-0.271629	-0.24413	-0.25812	-0.315707	-0.301802	-0.0121507	-0.28381	0.214661	0.196165	0.202431	-0.136345	-0.118347	-0.178094	0.00896044	0.0349531	0.0991855	-0.187721	-0.151678	-0.215224	-0.180386	-0.153555	0.0685838	-0.129211	-0.166548	-0.304195	-0.278418	-0.319746	-0.313721	-0.318968	-0.296536	-0.0168206	-0.00735583	-0.131458	-0.0295373	0.00877734	-0.047119	-0.04531	-0.0752967	0.214016	0.0632231	0.126769	0.122127	0.162805	0.226848	0.218577	0.197204	-0.139862
WCM90_Z1	0.0272553	-0.28434	-0.352318	-0.314313	-0.352961	-0.153596	-0.0858294	-0.0177029	-0.368757	0.112803	0.0518497	0.0798866	-0.168197	-0.124178	-0.125086	0.0974486	0.123309	0.147736	-0.286879	-0.215814	-0.190583	-0.21524	-0.273522	0.121174	-0.165816	-0.138238	-0.275421	-0.377388	-0.347445	-0.324705	-0.240043	-0.358039	-0.0341412	-0.0483809	0.0715903	-0.078205	-0.0610273	-0.157519	0.10631	0.0222768	0.0848119	0.218671	0.0959824	0.169399	0.140362	0.173601	0.187701	0.235953	-0.256928
WCM90_Z21	0.32226	-0.288396	-0.33511	-0.296825	-0.349887	0.0477073	0.126987	0.0920819	-0.33714	0.0928947	0.0545098	0.0951275	-0.293898	-0.201631	-0.0777891	-0.102921	-0.0738343	0.00653128	-0.302528	-0.273177	-0.105173	-0.277266	-0.290224	0.035839	-0.217239	-0.166663	-0.240778	-0.356923	-0.351253	-0.339087	-0.173126	-0.357663	-0.00911825	0.0142332	0.334146	-0.0332348	-0.0229696	-0.0497094	0.367658	0.278062	0.062637	0.356375	0.123079	0.134018	0.0704696	0.117947	0.1129	0.122523	-0.294322
DFCI16_Z1	-0.218474	-0.282006	-0.250411	-0.284723	-0.275642	-0.200896	-0.173019	-0.0946102	-0.243259	0.359796	0.311934	0.352426	-0.0488315	-0.000533455	-0.0906339	0.0150455	-0.0438508	0.186466	-0.214839	-0.132061	-0.112476	-0.126222	-0.184224	0.27057	0.0254227	-0.080395	-0.275232	-0.324321	-0.31388	-0.277275	-0.270275	-0.281149	0.0351559	0.055832	-0.0202915	0.0743634	0.0744928	0.117755	0.150636	0.144546	0.189286	0.130518	0.0869662	0.129266	0.178475	0.267714	0.262311	0.260415	-0.178443
DFCI19_Z1	0.170539	-0.313223	-0.261769	-0.314921	-0.339632	-0.00920887	0.0312169	-0.0462598	-0.31777	0.23832	0.207713	0.254775	-0.244125	-0.253713	-0.0334658	-0.0765191	-0.0661141	0.0775558	-0.238248	-0.226628	-0.0996548	-0.226836	-0.222982	0.0471747	-0.229234	-0.265745	-0.258959	-0.339146	-0.349449	-0.326466	-0.199801	-0.344359	0.023671	0.110723	0.300386	0.0650521	0.117637	0.0449038	0.337471	0.262974	0.249198	0.336222	0.187985	0.121504	0.0787438	0.157314	0.143475	0.111054	-0.215667
WCM1024_Z1	-0.26247	-0.285179	-0.217428	-0.271258	-0.285812	-0.263484	-0.295075	-0.136534	-0.26989	0.378178	0.342767	0.356573	-0.19894	-0.240339	-0.17886	-0.0658883	-0.1003	0.0317552	-0.210822	-0.14735	-0.174393	-0.17502	-0.18569	0.0130736	-0.177245	-0.266814	-0.278219	-0.26048	-0.303491	-0.278732	-0.287747	-0.272092	0.0198574	0.125271	-0.0316469	0.0896136	0.123152	-0.00880963	-0.0267024	-0.101376	0.464141	0.133151	0.193824	0.104276	0.0465104	0.164583	0.120133	0.0550581	-0.153178
WCM12_Z13	0.166061	0.212791	0.202039	0.274325	0.194907	0.220017	0.182142	0.131737	0.180431	-0.215902	-0.239263	-0.214083	-0.0518405	-0.137989	0.0061351	-0.0861263	-0.086116	-0.109329	-0.00335916	-0.0628961	0.0220569	-0.057366	0.00326846	-0.159581	-0.0231531	0.0805698	0.325901	0.235106	0.30203	0.280663	0.347398	0.26162	-0.0565621	-0.0446082	-0.0200039	-0.0266976	-0.0820606	-0.0459225	5.83569e-05	0.0132772	-0.131496	0.0599766	0.0395168	0.0918664	-0.0972238	-0.130931	-0.144791	-0.151266	0.0468739
WCM191_Z8	-0.0739742	-0.107847	-0.149885	-0.087138	-0.105234	-0.0703515	-0.0743979	0.068407	-0.124322	0.152118	0.135535	0.170667	-0.250255	-0.0976337	-0.310134	-0.115801	-0.185253	-0.0428929	-0.245497	-0.206415	-0.222019	-0.235817	-0.257549	0.0645307	-0.105517	-0.113953	-0.159286	-0.127031	-0.120254	-0.116181	-0.158732	-0.090111	0.0866515	0.186974	0.052737	0.188716	0.200759	0.414309	0.348229	0.323273	0.218628	0.334791	0.38093	0.376979	0.0427985	0.0896132	0.105492	0.0918421	-0.295098
WCM2086_Z1	-0.0258948	-0.098019	-0.1008	-0.0486117	-0.0629027	-0.0432503	-0.0452923	-0.0274694	-0.117863	0.107787	0.0830562	0.10431	-0.312806	-0.253157	-0.295195	-0.159134	-0.271139	-0.050639	-0.319899	-0.229417	-0.234184	-0.256174	-0.335	-0.00594765	-0.187578	-0.189065	-0.15544	-0.177895	-0.158626	-0.158665	-0.140396	-0.151953	0.215069	0.250131	0.219627	0.287235	0.269445	0.247427	0.270727	0.22416	0.323132	0.355975	0.351172	0.342913	0.0034002	-0.00334754	-0.0178354	-0.0564065	-0.32095
WCM2343_Z1	-0.0484391	-0.0400995	-0.116702	-0.0834309	-0.0541383	-0.0123025	0.0138121	0.117769	-0.0367776	0.0286255	-0.0303543	-0.0183173	-0.277474	-0.246821	-0.305362	-0.0740486	-0.159852	0.0311962	-0.318682	-0.152851	-0.246536	-0.245036	-0.30342	0.101976	-0.0753593	-0.060689	-0.108788	-0.184773	-0.117206	-0.0960074	-0.106195	-0.168921	0.266522	0.236869	0.15189	0.21909	0.213601	0.084485	0.167868	0.147585	0.106907	0.313476	0.308897	0.448379	-0.0731235	-0.00010945	0.00528793	-0.0125537	-0.321565
WCM2524_Z1	-0.146591	-0.199496	-0.152394	-0.126306	-0.148751	-0.156725	-0.195162	-0.116533	-0.162559	0.138186	0.0835292	0.134722	-0.118448	-0.106006	-0.0707715	-0.0972721	-0.0920547	-0.0311903	-0.158708	-0.138926	-0.102365	-0.144606	-0.117388	-0.014769	-0.0801015	-0.161175	-0.148286	-0.123138	-0.155417	-0.177549	-0.148599	-0.155924	-0.060189	0.0581744	-0.0218633	0.0474397	0.0108832	-0.0515986	-0.046542	-0.0641879	0.241805	0.0276387	0.0925299	0.027109	-0.0323605	0.0592544	0.0035197	-0.0594186	-0.0543101
WCM258_Z2	-0.141763	-0.0803462	-0.101166	-0.0873535	-0.0981016	-0.0827208	-0.105052	-0.0162732	-0.0541429	0.217778	0.217941	0.242159	-0.3016	-0.221039	-0.272858	-0.213391	-0.24656	-0.0271625	-0.230238	-0.249326	-0.254177	-0.258314	-0.226659	0.00219377	-0.137182	-0.162625	-0.180348	-0.149506	-0.146419	-0.176127	-0.203104	-0.15924	0.182541	0.288437	0.122335	0.291107	0.235636	0.313208	0.261062	0.239816	0.242126	0.256256	0.352385	0.336118	0.0700837	0.0735489	0.080089	0.0554809	-0.261849
WCM2596_Z1	-0.148047	-0.212387	-0.26375	-0.16955	-0.203817	-0.173433	-0.182719	-0.0814507	-0.253599	0.00441279	-0.0297583	-0.0341262	-0.117392	-0.00371997	-0.225719	-7.11028e-05	-0.116162	0.0473507	-0.212925	-0.0931218	-0.147377	-0.117118	-0.202338	0.0763899	-0.121753	-0.107752	-0.273453	-0.288916	-0.295301	-0.272749	-0.266459	-0.286309	0.0577734	0.0554115	0.019973	0.0502095	0.0545291	-0.0180237	0.0546813	0.0220111	0.265388	0.168132	0.176587	0.205902	0.0109407	0.0196412	0.0293233	-0.00214428	-0.170597
WCM2698_Z1	-0.124211	-0.160337	-0.210755	-0.152022	-0.174998	-0.166928	-0.186207	-0.0484303	-0.21377	0.0576832	0.0118708	0.031001	-0.132232	0.0191053	-0.224267	-0.0197268	-0.148092	-0.0413489	-0.216866	-0.132438	-0.172612	-0.106197	-0.225022	0.124914	-0.046937	-0.0565048	-0.221928	-0.235052	-0.221971	-0.230288	-0.233888	-0.208884	-0.00948964	0.0509229	-0.0126296	0.0699866	-0.0102449	0.0256779	0.0647191	0.0230798	0.120044	0.052982	0.0852494	0.1473	-0.00198334	0.00233185	0.0145719	0.0220986	-0.188568
WCM2738_Z1	-0.143175	-0.195104	-0.256492	-0.192591	-0.231758	-0.204381	-0.214188	-0.033097	-0.2572	0.0578402	-0.00814235	0.0283993	-0.169753	-0.00415115	-0.269962	-0.0521577	-0.17721	-0.0653158	-0.22794	-0.163731	-0.176455	-0.147539	-0.24608	0.116583	-0.0901632	-0.0744055	-0.243988	-0.2595	-0.244789	-0.255546	-0.250708	-0.23468	0.00334471	0.0556551	-0.00524993	0.069627	0.00814616	0.0783312	0.113839	0.0747194	0.155396	0.120083	0.152791	0.184791	0.0239887	0.0467438	0.0522093	0.0607951	-0.205114
WCM2848_X1	-0.0583339	0.0065964	-0.155341	-0.0648526	-0.101335	-0.119226	-0.0686697	0.112372	-0.126208	-0.0047606	-0.0815139	-0.0639997	-0.0970884	0.0539173	-0.312734	0.157034	0.0274081	0.0834374	-0.272407	-0.170322	-0.270287	-0.128772	-0.312789	0.186734	-0.116068	-0.0610306	-0.172524	-0.206066	-0.131388	-0.151442	-0.189204	-0.156737	0.118362	0.120316	0.0373469	0.130887	0.0700941	0.043432	0.0562814	-0.016989	0.0210499	0.0973917	0.175375	0.26914	-0.0329933	-0.095624	-0.0267593	0.0440258	-0.335671
WCM493_Z1	-0.129355	-0.158331	-0.170824	-0.0727556	-0.0714823	-0.0862445	-0.108664	-0.0206626	-0.130747	0.201143	0.177892	0.191027	-0.310576	-0.280051	-0.321974	-0.143018	-0.260678	-0.0472395	-0.36029	-0.273859	-0.327422	-0.314048	-0.356121	-0.00814686	-0.21309	-0.236209	-0.195599	-0.229164	-0.198584	-0.187131	-0.195963	-0.204748	0.219652	0.287244	0.137793	0.277729	0.262199	0.265819	0.268299	0.215048	0.233275	0.287221	0.287394	0.331425	0.0268127	0.0936427	0.0780099	0.0370077	-0.295829
WCM59_Z2	0.0326955	0.0226769	0.0464184	0.163581	0.153993	0.15803	0.12386	0.065	0.170979	-0.00826859	-0.00412387	0.0398777	-0.17777	-0.204543	-0.0544533	-0.220723	-0.21242	-0.00091333	-0.0986659	-0.134303	-0.037512	-0.125821	-0.100068	0.0140621	0.103643	0.0595603	0.0125521	0.0102206	-0.00711091	-0.0526956	0.0274815	-0.031895	0.0821189	0.174337	0.201984	0.224211	0.112776	0.103095	0.132006	0.190419	0.0185366	0.193732	0.22133	0.192217	-0.0938235	-0.125317	-0.174217	-0.206354	-0.173428
WCM929_Z1	-0.31478	-0.26859	-0.242431	-0.263939	-0.288928	-0.346473	-0.36486	-0.209326	-0.299443	0.260555	0.278033	0.28041	-0.0809799	-0.0411411	-0.132267	-0.0269667	-0.0458524	0.0249817	-0.134733	-0.155123	-0.185543	-0.147418	-0.144042	0.103252	-0.134771	-0.198332	-0.31103	-0.240965	-0.277942	-0.288904	-0.324415	-0.235813	-0.0194397	0.0540644	-0.118956	0.0706313	0.076213	0.0868239	-0.0102737	-0.0447322	0.354784	0.0318351	0.125929	0.0569391	0.214243	0.260124	0.262399	0.247937	-0.117925
[truncated: 49 more columns]

## Sheet: Fig. 1e
sample	comparison	coef	type	q1	q3	iqr	lower_whisker	upper_whisker	is_outlier	highlight_sample
CA0046_Z2	CA0046_Z1	0.402974	same_case	0.418858	0.845065	0.426207	-0.0923681	0.966927	FALSE	Other
CA0046_Z3	CA0046_Z1	0.345983	same_case	0.418858	0.845065	0.426207	-0.0923681	0.966927	FALSE	Other
CA0090_Z1	CA0046_Z1	0.204065	different_case	-0.184224	0.114942	0.299166	-0.431942	0.56369	FALSE	Other
CA0090_Z2	CA0046_Z1	0.159836	different_case	-0.184224	0.114942	0.299166	-0.431942	0.56369	FALSE	Other
CA0090_Z3	CA0046_Z1	0.572446	different_case	-0.184224	0.114942	0.299166	-0.431942	0.56369	TRUE	Other
CA0090_Z4	CA0046_Z1	0.641254	different_case	-0.184224	0.114942	0.299166	-0.431942	0.56369	TRUE	Other
CA0090_Z5	CA0046_Z1	0.346998	different_case	-0.184224	0.114942	0.299166	-0.431942	0.56369	FALSE	Other
CA0090_Z6	CA0046_Z1	0.185518	different_case	-0.184224	0.114942	0.299166	-0.431942	0.56369	FALSE	Other
DFCI20_Z1	CA0046_Z1	-0.317073	different_case	-0.184224	0.114942	0.299166	-0.431942	0.56369	FALSE	Other
DFCI20_Z2	CA0046_Z1	-0.320483	different_case	-0.184224	0.114942	0.299166	-0.431942	0.56369	FALSE	Other
DFCI20_Z3	CA0046_Z1	-0.296435	different_case	-0.184224	0.114942	0.299166	-0.431942	0.56369	FALSE	Other
DFCI23_Z1	CA0046_Z1	-0.0834877	different_case	-0.184224	0.114942	0.299166	-0.431942	0.56369	FALSE	Other
DFCI23_Z2	CA0046_Z1	-0.031915	different_case	-0.184224	0.114942	0.299166	-0.431942	0.56369	FALSE	Other
DFCI23_Z3	CA0046_Z1	0.213895	different_case	-0.184224	0.114942	0.299166	-0.431942	0.56369	FALSE	Other
DFCI24_Z1	CA0046_Z1	-0.0677485	different_case	-0.184224	0.114942	0.299166	-0.431942	0.56369	FALSE	Other
DFCI24_Z2	CA0046_Z1	-0.0153233	different_case	-0.184224	0.114942	0.299166	-0.431942	0.56369	FALSE	Other
DFCI24_Z3	CA0046_Z1	-0.185792	different_case	-0.184224	0.114942	0.299166	-0.431942	0.56369	FALSE	Other
DFCI46_Z1	CA0046_Z1	-0.116246	different_case	-0.184224	0.114942	0.299166	-0.431942	0.56369	FALSE	Other
DFCI46_Z2	CA0046_Z1	-0.157109	different_case	-0.184224	0.114942	0.299166	-0.431942	0.56369	FALSE	Other
DFCI46_Z3	CA0046_Z1	0.0662157	different_case	-0.184224	0.114942	0.299166	-0.431942	0.56369	FALSE	Other
DFCI46_Z4	CA0046_Z1	-0.15577	different_case	-0.184224	0.114942	0.299166	-0.431942	0.56369	FALSE	Other
DFCI46_Z5	CA0046_Z1	-0.126331	different_case	-0.184224	0.114942	0.299166	-0.431942	0.56369	FALSE	Other
DFCI53_Z1	CA0046_Z1	-0.269079	different_case	-0.184224	0.114942	0.299166	-0.431942	0.56369	FALSE	Other
DFCI53_Z2	CA0046_Z1	-0.161676	different_case	-0.184224	0.114942	0.299166	-0.431942	0.56369	FALSE	Other
DFCI53_Z3	CA0046_Z1	-0.0436087	different_case	-0.184224	0.114942	0.299166	-0.431942	0.56369	FALSE	Other
WCM0_1	CA0046_Z1	0.291458	different_case	-0.184224	0.114942	0.299166	-0.431942	0.56369	FALSE	Other
WCM0_2	CA0046_Z1	0.16814	different_case	-0.184224	0.114942	0.299166	-0.431942	0.56369	FALSE	Other
WCM0_3	CA0046_Z1	0.216426	different_case	-0.184224	0.114942	0.299166	-0.431942	0.56369	FALSE	Other
WCM0_4	CA0046_Z1	0.218065	different_case	-0.184224	0.114942	0.299166	-0.431942	0.56369	FALSE	Other
WCM0_LM1A	CA0046_Z1	0.356311	different_case	-0.184224	0.114942	0.299166	-0.431942	0.56369	FALSE	Other
WCM0_PM2	CA0046_Z1	0.166879	different_case	-0.184224	0.114942	0.299166	-0.431942	0.56369	FALSE	Other
WCM1070_Z4	CA0046_Z1	-0.0907894	different_case	-0.184224	0.114942	0.299166	-0.431942	0.56369	FALSE	Other
WCM1070_Z5	CA0046_Z1	-0.109044	different_case	-0.184224	0.114942	0.299166	-0.431942	0.56369	FALSE	Other
WCM1070_Z6	CA0046_Z1	0.395464	different_case	-0.184224	0.114942	0.299166	-0.431942	0.56369	FALSE	Other
WCM1070_Z7	CA0046_Z1	-0.140836	different_case	-0.184224	0.114942	0.299166	-0.431942	0.56369	FALSE	Other
WCM1070_Z8	CA0046_Z1	-0.130913	different_case	-0.184224	0.114942	0.299166	-0.431942	0.56369	FALSE	Other
WCM1089_Z1	CA0046_Z1	-0.0631488	different_case	-0.184224	0.114942	0.299166	-0.431942	0.56369	FALSE	Other
WCM1089_Z2	CA0046_Z1	0.340913	different_case	-0.184224	0.114942	0.299166	-0.431942	0.56369	FALSE	Other
WCM1089_Z3	CA0046_Z1	0.257591	different_case	-0.184224	0.114942	0.299166	-0.431942	0.56369	FALSE	Other
WCM1358_Z1	CA0046_Z1	-0.209268	different_case	-0.184224	0.114942	0.299166	-0.431942	0.56369	FALSE	Other
WCM1358_Z2	CA0046_Z1	0.19597	different_case	-0.184224	0.114942	0.299166	-0.431942	0.56369	FALSE	Other
WCM1358_Z3	CA0046_Z1	-0.0308194	different_case	-0.184224	0.114942	0.299166	-0.431942	0.56369	FALSE	Other
WCM1358_Z4	CA0046_Z1	-0.0381364	different_case	-0.184224	0.114942	0.299166	-0.431942	0.56369	FALSE	Other
WCM159_1	CA0046_Z1	-0.203963	different_case	-0.184224	0.114942	0.299166	-0.431942	0.56369	FALSE	Other
WCM159_2	CA0046_Z1	-0.268737	different_case	-0.184224	0.114942	0.299166	-0.431942	0.56369	FALSE	Other
WCM159_3	CA0046_Z1	-0.261343	different_case	-0.184224	0.114942	0.299166	-0.431942	0.56369	FALSE	Other
WCM159_Z6	CA0046_Z1	-0.236923	different_case	-0.184224	0.114942	0.299166	-0.431942	0.56369	FALSE	Other
WCM2549_Z1	CA0046_Z1	-0.106111	different_case	-0.184224	0.114942	0.299166	-0.431942	0.56369	FALSE	Other
WCM2549_Z2	CA0046_Z1	-0.0727856	different_case	-0.184224	0.114942	0.299166	-0.431942	0.56369	FALSE	Other
WCM2549_Z3	CA0046_Z1	-0.0837024	different_case	-0.184224	0.114942	0.299166	-0.431942	0.56369	FALSE	Other
WCM2549_Z4	CA0046_Z1	0.070186	different_case	-0.184224	0.114942	0.299166	-0.431942	0.56369	FALSE	Other
WCM2549_Z5	CA0046_Z1	0.283916	different_case	-0.184224	0.114942	0.299166	-0.431942	0.56369	FALSE	Other
WCM2549_Z6	CA0046_Z1	0.00437949	different_case	-0.184224	0.114942	0.299166	-0.431942	0.56369	FALSE	Other
WCM2939_Z2	CA0046_Z1	-0.224097	different_case	-0.184224	0.114942	0.299166	-0.431942	0.56369	FALSE	Other
WCM2939_Z3	CA0046_Z1	-0.223105	different_case	-0.184224	0.114942	0.299166	-0.431942	0.56369	FALSE	Other
WCM2939_Z4	CA0046_Z1	-0.320477	different_case	-0.184224	0.114942	0.299166	-0.431942	0.56369	FALSE	Other
WCM2939_Z6	CA0046_Z1	-0.177465	different_case	-0.184224	0.114942	0.299166	-0.431942	0.56369	FALSE	Other
WCM3574_Z1	CA0046_Z1	-0.399561	different_case	-0.184224	0.114942	0.299166	-0.431942	0.56369	FALSE	Other
WCM3574_Z2	CA0046_Z1	-0.335132	different_case	-0.184224	0.114942	0.299166	-0.431942	0.56369	FALSE	Other
WCM3574_Z3	CA0046_Z1	-0.337093	different_case	-0.184224	0.114942	0.299166	-0.431942	0.56369	FALSE	Other
WCM3574_Z4	CA0046_Z1	0.0284787	different_case	-0.184224	0.114942	0.299166	-0.431942	0.56369	FALSE	Other
WCM3672_Z1	CA0046_Z1	0.241713	different_case	-0.184224	0.114942	0.299166	-0.431942	0.56369	FALSE	Other
WCM3672_Z2	CA0046_Z1	-0.100312	different_case	-0.184224	0.114942	0.299166	-0.431942	0.56369	FALSE	Other
WCM63_Z11	CA0046_Z1	-0.118804	different_case	-0.184224	0.114942	0.299166	-0.431942	0.56369	FALSE	Other
WCM63_Z3	CA0046_Z1	0.0673232	different_case	-0.184224	0.114942	0.299166	-0.431942	0.56369	FALSE	Other
WCM63_Z4	CA0046_Z1	0.0633953	different_case	-0.184224	0.114942	0.299166	-0.431942	0.56369	FALSE	Other
WCM63_Z5	CA0046_Z1	0.072551	different_case	-0.184224	0.114942	0.299166	-0.431942	0.56369	FALSE	Other
WCM63_Z6	CA0046_Z1	0.0402053	different_case	-0.184224	0.114942	0.299166	-0.431942	0.56369	FALSE	Other
WCM63_Z7	CA0046_Z1	-0.156537	different_case	-0.184224	0.114942	0.299166	-0.431942	0.56369	FALSE	Other
WCM63_Z8	CA0046_Z1	-0.146355	different_case	-0.184224	0.114942	0.299166	-0.431942	0.56369	FALSE	Other
WCM63_Z9	CA0046_Z1	-0.139621	different_case	-0.184224	0.114942	0.299166	-0.431942	0.56369	FALSE	Other
WCM677_1	CA0046_Z1	0.144867	different_case	-0.184224	0.114942	0.299166	-0.431942	0.56369	FALSE	Other
WCM677_2	CA0046_Z1	0.178917	different_case	-0.184224	0.114942	0.299166	-0.431942	0.56369	FALSE	Other
WCM677_3	CA0046_Z1	0.122834	different_case	-0.184224	0.114942	0.299166	-0.431942	0.56369	FALSE	Other
WCM677_4	CA0046_Z1	0.00342591	different_case	-0.184224	0.114942	0.299166	-0.431942	0.56369	FALSE	Other
WCM677_5	CA0046_Z1	0.0164701	different_case	-0.184224	0.114942	0.299166	-0.431942	0.56369	FALSE	Other
WCM90_1	CA0046_Z1	-0.180635	different_case	-0.184224	0.114942	0.299166	-0.431942	0.56369	FALSE	Other
WCM90_2	CA0046_Z1	-0.27527	different_case	-0.184224	0.114942	0.299166	-0.431942	0.56369	FALSE	Other
WCM90_3	CA0046_Z1	-0.25671	different_case	-0.184224	0.114942	0.299166	-0.431942	0.56369	FALSE	Other
WCM90_Z1	CA0046_Z1	0.0272553	different_case	-0.184224	0.114942	0.299166	-0.431942	0.56369	FALSE	Other
WCM90_Z21	CA0046_Z1	0.32226	different_case	-0.184224	0.114942	0.299166	-0.431942	0.56369	FALSE	Other
DFCI16_Z1	CA0046_Z1	-0.218474	different_case	-0.184224	0.114942	0.299166	-0.431942	0.56369	FALSE	Other
DFCI19_Z1	CA0046_Z1	0.170539	different_case	-0.184224	0.114942	0.299166	-0.431942	0.56369	FALSE	Other
WCM1024_Z1	CA0046_Z1	-0.26247	different_case	-0.184224	0.114942	0.299166	-0.431942	0.56369	FALSE	Other
WCM12_Z13	CA0046_Z1	0.166061	different_case	-0.184224	0.114942	0.299166	-0.431942	0.56369	FALSE	Other
WCM191_Z8	CA0046_Z1	-0.0739742	different_case	-0.184224	0.114942	0.299166	-0.431942	0.56369	FALSE	Other
WCM2086_Z1	CA0046_Z1	-0.0258948	different_case	-0.184224	0.114942	0.299166	-0.431942	0.56369	FALSE	Other
WCM2343_Z1	CA0046_Z1	-0.0484391	different_case	-0.184224	0.114942	0.299166	-0.431942	0.56369	FALSE	Other
WCM2524_Z1	CA0046_Z1	-0.146591	different_case	-0.184224	0.114942	0.299166	-0.431942	0.56369	FALSE	Other
WCM258_Z2	CA0046_Z1	-0.141763	different_case	-0.184224	0.114942	0.299166	-0.431942	0.56369	FALSE	Other
WCM2596_Z1	CA0046_Z1	-0.148047	different_case	-0.184224	0.114942	0.299166	-0.431942	0.56369	FALSE	Other
WCM2698_Z1	CA0046_Z1	-0.124211	different_case	-0.184224	0.114942	0.299166	-0.431942	0.56369	FALSE	Other
WCM2738_Z1	CA0046_Z1	-0.143175	different_case	-0.184224	0.114942	0.299166	-0.431942	0.56369	FALSE	Other
WCM2848_X1	CA0046_Z1	-0.0583339	different_case	-0.184224	0.114942	0.299166	-0.431942	0.56369	FALSE	Other
WCM493_Z1	CA0046_Z1	-0.129355	different_case	-0.184224	0.114942	0.299166	-0.431942	0.56369	FALSE	Other
WCM59_Z2	CA0046_Z1	0.0326955	different_case	-0.184224	0.114942	0.299166	-0.431942	0.56369	FALSE	Other
WCM929_Z1	CA0046_Z1	-0.31478	different_case	-0.184224	0.114942	0.299166	-0.431942	0.56369	FALSE	Other
CA0046_Z3	CA0046_Z2	0.843906	same_case	0.418858	0.845065	0.426207	-0.0923681	0.966927	FALSE	Other
CA0090_Z1	CA0046_Z2	0.431925	different_case	-0.184224	0.114942	0.299166	-0.431942	0.56369	FALSE	Other
CA0090_Z2	CA0046_Z2	0.414128	different_case	-0.184224	0.114942	0.299166	-0.431942	0.56369	FALSE	Other
CA0090_Z3	CA0046_Z2	0.281243	different_case	-0.184224	0.114942	0.299166	-0.431942	0.56369	FALSE	Other
CA0090_Z4	CA0046_Z2	0.307991	different_case	-0.184224	0.114942	0.299166	-0.431942	0.56369	FALSE	Other
CA0090_Z5	CA0046_Z2	0.267661	different_case	-0.184224	0.114942	0.299166	-0.431942	0.56369	FALSE	Other
CA0090_Z6	CA0046_Z2	0.42482	different_case	-0.184224	0.114942	0.299166	-0.431942	0.56369	FALSE	Other
DFCI20_Z1	CA0046_Z2	-0.300985	different_case	-0.184224	0.114942	0.299166	-0.431942	0.56369	FALSE	Other
DFCI20_Z2	CA0046_Z2	-0.283343	different_case	-0.184224	0.114942	0.299166	-0.431942	0.56369	FALSE	Other
DFCI20_Z3	CA0046_Z2	-0.292301	different_case	-0.184224	0.114942	0.299166	-0.431942	0.56369	FALSE	Other
DFCI23_Z1	CA0046_Z2	0.139069	different_case	-0.184224	0.114942	0.299166	-0.431942	0.56369	FALSE	Other
DFCI23_Z2	CA0046_Z2	0.0745988	different_case	-0.184224	0.114942	0.299166	-0.431942	0.56369	FALSE	Other
DFCI23_Z3	CA0046_Z2	0.100965	different_case	-0.184224	0.114942	0.299166	-0.431942	0.56369	FALSE	Other
DFCI24_Z1	CA0046_Z2	0.0494866	different_case	-0.184224	0.114942	0.299166	-0.431942	0.56369	FALSE	Other
DFCI24_Z2	CA0046_Z2	0.0844742	different_case	-0.184224	0.114942	0.299166	-0.431942	0.56369	FALSE	Other
DFCI24_Z3	CA0046_Z2	-0.117028	different_case	-0.184224	0.114942	0.299166	-0.431942	0.56369	FALSE	Other
DFCI46_Z1	CA0046_Z2	0.136772	different_case	-0.184224	0.114942	0.299166	-0.431942	0.56369	FALSE	Other
DFCI46_Z2	CA0046_Z2	0.0622016	different_case	-0.184224	0.114942	0.299166	-0.431942	0.56369	FALSE	Other
DFCI46_Z3	CA0046_Z2	0.0708003	different_case	-0.184224	0.114942	0.299166	-0.431942	0.56369	FALSE	Other
DFCI46_Z4	CA0046_Z2	0.0893759	different_case	-0.184224	0.114942	0.299166	-0.431942	0.56369	FALSE	Other
DFCI46_Z5	CA0046_Z2	0.140013	different_case	-0.184224	0.114942	0.299166	-0.431942	0.56369	FALSE	Other
DFCI53_Z1	CA0046_Z2	-0.267477	different_case	-0.184224	0.114942	0.299166	-0.431942	0.56369	FALSE	Other
DFCI53_Z2	CA0046_Z2	-0.0394827	different_case	-0.184224	0.114942	0.299166	-0.431942	0.56369	FALSE	Other
DFCI53_Z3	CA0046_Z2	0.0312832	different_case	-0.184224	0.114942	0.299166	-0.431942	0.56369	FALSE	Other
WCM0_1	CA0046_Z2	0.329089	different_case	-0.184224	0.114942	0.299166	-0.431942	0.56369	FALSE	Other
WCM0_2	CA0046_Z2	0.36068	different_case	-0.184224	0.114942	0.299166	-0.431942	0.56369	FALSE	Other
WCM0_3	CA0046_Z2	0.38935	different_case	-0.184224	0.114942	0.299166	-0.431942	0.56369	FALSE	Other
WCM0_4	CA0046_Z2	0.373275	different_case	-0.184224	0.114942	0.299166	-0.431942	0.56369	FALSE	Other
WCM0_LM1A	CA0046_Z2	0.289966	different_case	-0.184224	0.114942	0.299166	-0.431942	0.56369	FALSE	Other
WCM0_PM2	CA0046_Z2	0.329145	different_case	-0.184224	0.114942	0.299166	-0.431942	0.56369	FALSE	Other
WCM1070_Z4	CA0046_Z2	-0.0227733	different_case	-0.184224	0.114942	0.299166	-0.431942	0.56369	FALSE	Other
WCM1070_Z5	CA0046_Z2	-0.0833775	different_case	-0.184224	0.114942	0.299166	-0.431942	0.56369	FALSE	Other
WCM1070_Z6	CA0046_Z2	-0.0549377	different_case	-0.184224	0.114942	0.299166	-0.431942	0.56369	FALSE	Other
WCM1070_Z7	CA0046_Z2	-0.0924909	different_case	-0.184224	0.114942	0.299166	-0.431942	0.56369	FALSE	Other
WCM1070_Z8	CA0046_Z2	-0.0987873	different_case	-0.184224	0.114942	0.299166	-0.431942	0.56369	FALSE	Other
WCM1089_Z1	CA0046_Z2	-0.0839917	different_case	-0.184224	0.114942	0.299166	-0.431942	0.56369	FALSE	Other
WCM1089_Z2	CA0046_Z2	-0.1598	different_case	-0.184224	0.114942	0.299166	-0.431942	0.56369	FALSE	Other
WCM1089_Z3	CA0046_Z2	-0.156361	different_case	-0.184224	0.114942	0.299166	-0.431942	0.56369	FALSE	Other
WCM1358_Z1	CA0046_Z2	-0.235029	different_case	-0.184224	0.114942	0.299166	-0.431942	0.56369	FALSE	Other
WCM1358_Z2	CA0046_Z2	-0.157272	different_case	-0.184224	0.114942	0.299166	-0.431942	0.56369	FALSE	Other
WCM1358_Z3	CA0046_Z2	-0.0780694	different_case	-0.184224	0.114942	0.299166	-0.431942	0.56369	FALSE	Other
WCM1358_Z4	CA0046_Z2	-0.0767676	different_case	-0.184224	0.114942	0.299166	-0.431942	0.56369	FALSE	Other
WCM159_1	CA0046_Z2	-0.225042	different_case	-0.184224	0.114942	0.299166	-0.431942	0.56369	FALSE	Other
WCM159_2	CA0046_Z2	-0.286877	different_case	-0.184224	0.114942	0.299166	-0.431942	0.56369	FALSE	Other
WCM159_3	CA0046_Z2	-0.257169	different_case	-0.184224	0.114942	0.299166	-0.431942	0.56369	FALSE	Other
WCM159_Z6	CA0046_Z2	-0.252403	different_case	-0.184224	0.114942	0.299166	-0.431942	0.56369	FALSE	Other
WCM2549_Z1	CA0046_Z2	0.125468	different_case	-0.184224	0.114942	0.299166	-0.431942	0.56369	FALSE	Other
WCM2549_Z2	CA0046_Z2	0.149659	different_case	-0.184224	0.114942	0.299166	-0.431942	0.56369	FALSE	Other
WCM2549_Z3	CA0046_Z2	0.137244	different_case	-0.184224	0.114942	0.299166	-0.431942	0.56369	FALSE	Other
WCM2549_Z4	CA0046_Z2	0.115459	different_case	-0.184224	0.114942	0.299166	-0.431942	0.56369	FALSE	Other
WCM2549_Z5	CA0046_Z2	0.0616504	different_case	-0.184224	0.114942	0.299166	-0.431942	0.56369	FALSE	Other
WCM2549_Z6	CA0046_Z2	0.09095	different_case	-0.184224	0.114942	0.299166	-0.431942	0.56369	FALSE	Other
WCM2939_Z2	CA0046_Z2	-0.287311	different_case	-0.184224	0.114942	0.299166	-0.431942	0.56369	FALSE	Other
WCM2939_Z3	CA0046_Z2	-0.305777	different_case	-0.184224	0.114942	0.299166	-0.431942	0.56369	FALSE	Other
WCM2939_Z4	CA0046_Z2	-0.377696	different_case	-0.184224	0.114942	0.299166	-0.431942	0.56369	FALSE	Other
WCM2939_Z6	CA0046_Z2	-0.244144	different_case	-0.184224	0.114942	0.299166	-0.431942	0.56369	FALSE	Other
WCM3574_Z1	CA0046_Z2	-0.33644	different_case	-0.184224	0.114942	0.299166	-0.431942	0.56369	FALSE	Other
WCM3574_Z2	CA0046_Z2	-0.283224	different_case	-0.184224	0.114942	0.299166	-0.431942	0.56369	FALSE	Other
WCM3574_Z3	CA0046_Z2	-0.269865	different_case	-0.184224	0.114942	0.299166	-0.431942	0.56369	FALSE	Other
WCM3574_Z4	CA0046_Z2	-0.0742758	different_case	-0.184224	0.114942	0.299166	-0.431942	0.56369	FALSE	Other
WCM3672_Z1	CA0046_Z2	-0.296137	different_case	-0.184224	0.114942	0.299166	-0.431942	0.56369	FALSE	Other
WCM3672_Z2	CA0046_Z2	-0.128497	different_case	-0.184224	0.114942	0.299166	-0.431942	0.56369	FALSE	Other
WCM63_Z11	CA0046_Z2	-0.0293899	different_case	-0.184224	0.114942	0.299166	-0.431942	0.56369	FALSE	Other
WCM63_Z3	CA0046_Z2	-0.169368	different_case	-0.184224	0.114942	0.299166	-0.431942	0.56369	FALSE	Other
WCM63_Z4	CA0046_Z2	-0.176983	different_case	-0.184224	0.114942	0.299166	-0.431942	0.56369	FALSE	Other
WCM63_Z5	CA0046_Z2	-0.172719	different_case	-0.184224	0.114942	0.299166	-0.431942	0.56369	FALSE	Other
WCM63_Z6	CA0046_Z2	0.100907	different_case	-0.184224	0.114942	0.299166	-0.431942	0.56369	FALSE	Other
WCM63_Z7	CA0046_Z2	-0.0518193	different_case	-0.184224	0.114942	0.299166	-0.431942	0.56369	FALSE	Other
WCM63_Z8	CA0046_Z2	-0.0595224	different_case	-0.184224	0.114942	0.299166	-0.431942	0.56369	FALSE	Other
WCM63_Z9	CA0046_Z2	-0.0605574	different_case	-0.184224	0.114942	0.299166	-0.431942	0.56369	FALSE	Other
WCM677_1	CA0046_Z2	0.328775	different_case	-0.184224	0.114942	0.299166	-0.431942	0.56369	FALSE	Other
WCM677_2	CA0046_Z2	0.165702	different_case	-0.184224	0.114942	0.299166	-0.431942	0.56369	FALSE	Other
WCM677_3	CA0046_Z2	0.200405	different_case	-0.184224	0.114942	0.299166	-0.431942	0.56369	FALSE	Other
WCM677_4	CA0046_Z2	0.193889	different_case	-0.184224	0.114942	0.299166	-0.431942	0.56369	FALSE	Other
WCM677_5	CA0046_Z2	0.210312	different_case	-0.184224	0.114942	0.299166	-0.431942	0.56369	FALSE	Other
WCM90_1	CA0046_Z2	-0.140918	different_case	-0.184224	0.114942	0.299166	-0.431942	0.56369	FALSE	Other
WCM90_2	CA0046_Z2	-0.25604	different_case	-0.184224	0.114942	0.299166	-0.431942	0.56369	FALSE	Other
WCM90_3	CA0046_Z2	-0.252507	different_case	-0.184224	0.114942	0.299166	-0.431942	0.56369	FALSE	Other
WCM90_Z1	CA0046_Z2	-0.28434	different_case	-0.184224	0.114942	0.299166	-0.431942	0.56369	FALSE	Other
WCM90_Z21	CA0046_Z2	-0.288396	different_case	-0.184224	0.114942	0.299166	-0.431942	0.56369	FALSE	Other
DFCI16_Z1	CA0046_Z2	-0.282006	different_case	-0.184224	0.114942	0.299166	-0.431942	0.56369	FALSE	Other
DFCI19_Z1	CA0046_Z2	-0.313223	different_case	-0.184224	0.114942	0.299166	-0.431942	0.56369	FALSE	Other
WCM1024_Z1	CA0046_Z2	-0.285179	different_case	-0.184224	0.114942	0.299166	-0.431942	0.56369	FALSE	Other
WCM12_Z13	CA0046_Z2	0.212791	different_case	-0.184224	0.114942	0.299166	-0.431942	0.56369	FALSE	Other
WCM191_Z8	CA0046_Z2	-0.107847	different_case	-0.184224	0.114942	0.299166	-0.431942	0.56369	FALSE	Other
WCM2086_Z1	CA0046_Z2	-0.098019	different_case	-0.184224	0.114942	0.299166	-0.431942	0.56369	FALSE	Other
WCM2343_Z1	CA0046_Z2	-0.0400995	different_case	-0.184224	0.114942	0.299166	-0.431942	0.56369	FALSE	Other
WCM2524_Z1	CA0046_Z2	-0.199496	different_case	-0.184224	0.114942	0.299166	-0.431942	0.56369	FALSE	Other
WCM258_Z2	CA0046_Z2	-0.0803462	different_case	-0.184224	0.114942	0.299166	-0.431942	0.56369	FALSE	Other
WCM2596_Z1	CA0046_Z2	-0.212387	different_case	-0.184224	0.114942	0.299166	-0.431942	0.56369	FALSE	Other
WCM2698_Z1	CA0046_Z2	-0.160337	different_case	-0.184224	0.114942	0.299166	-0.431942	0.56369	FALSE	Other
WCM2738_Z1	CA0046_Z2	-0.195104	different_case	-0.184224	0.114942	0.299166	-0.431942	0.56369	FALSE	Other
WCM2848_X1	CA0046_Z2	0.0065964	different_case	-0.184224	0.114942	0.299166	-0.431942	0.56369	FALSE	Other
WCM493_Z1	CA0046_Z2	-0.158331	different_case	-0.184224	0.114942	0.299166	-0.431942	0.56369	FALSE	Other
WCM59_Z2	CA0046_Z2	0.0226769	different_case	-0.184224	0.114942	0.299166	-0.431942	0.56369	FALSE	Other
WCM929_Z1	CA0046_Z2	-0.26859	different_case	-0.184224	0.114942	0.299166	-0.431942	0.56369	FALSE	Other
CA0090_Z1	CA0046_Z3	0.432725	different_case	-0.184224	0.114942	0.299166	-0.431942	0.56369	FALSE	Other
CA0090_Z2	CA0046_Z3	0.4066	different_case	-0.184224	0.114942	0.299166	-0.431942	0.56369	FALSE	Other
CA0090_Z3	CA0046_Z3	0.266551	different_case	-0.184224	0.114942	0.299166	-0.431942	0.56369	FALSE	Other
CA0090_Z4	CA0046_Z3	0.221385	different_case	-0.184224	0.114942	0.299166	-0.431942	0.56369	FALSE	Other
CA0090_Z5	CA0046_Z3	0.0773166	different_case	-0.184224	0.114942	0.299166	-0.431942	0.56369	FALSE	Other
CA0090_Z6	CA0046_Z3	0.416495	different_case	-0.184224	0.114942	0.299166	-0.431942	0.56369	FALSE	Other
DFCI20_Z1	CA0046_Z3	-0.276566	different_case	-0.184224	0.114942	0.299166	-0.431942	0.56369	FALSE	Other
DFCI20_Z2	CA0046_Z3	-0.230519	different_case	-0.184224	0.114942	0.299166	-0.431942	0.56369	FALSE	Other
DFCI20_Z3	CA0046_Z3	-0.24792	different_case	-0.184224	0.114942	0.299166	-0.431942	0.56369	FALSE	Other
DFCI23_Z1	CA0046_Z3	0.149517	different_case	-0.184224	0.114942	0.299166	-0.431942	0.56369	FALSE	Other
DFCI23_Z2	CA0046_Z3	0.0147007	different_case	-0.184224	0.114942	0.299166	-0.431942	0.56369	FALSE	Other
DFCI23_Z3	CA0046_Z3	0.219701	different_case	-0.184224	0.114942	0.299166	-0.431942	0.56369	FALSE	Other
DFCI24_Z1	CA0046_Z3	-0.0369489	different_case	-0.184224	0.114942	0.299166	-0.431942	0.56369	FALSE	Other
DFCI24_Z2	CA0046_Z3	-0.00875111	different_case	-0.184224	0.114942	0.299166	-0.431942	0.56369	FALSE	Other
DFCI24_Z3	CA0046_Z3	-0.149641	different_case	-0.184224	0.114942	0.299166	-0.431942	0.56369	FALSE	Other
DFCI46_Z1	CA0046_Z3	0.190312	different_case	-0.184224	0.114942	0.299166	-0.431942	0.56369	FALSE	Other
DFCI46_Z2	CA0046_Z3	0.0955907	different_case	-0.184224	0.114942	0.299166	-0.431942	0.56369	FALSE	Other
DFCI46_Z3	CA0046_Z3	0.157071	different_case	-0.184224	0.114942	0.299166	-0.431942	0.56369	FALSE	Other
DFCI46_Z4	CA0046_Z3	0.136307	different_case	-0.184224	0.114942	0.299166	-0.431942	0.56369	FALSE	Other
DFCI46_Z5	CA0046_Z3	0.189173	different_case	-0.184224	0.114942	0.299166	-0.431942	0.56369	FALSE	Other
DFCI53_Z1	CA0046_Z3	-0.288185	different_case	-0.184224	0.114942	0.299166	-0.431942	0.56369	FALSE	Other
DFCI53_Z2	CA0046_Z3	0.0460599	different_case	-0.184224	0.114942	0.299166	-0.431942	0.56369	FALSE	Other
DFCI53_Z3	CA0046_Z3	0.0688523	different_case	-0.184224	0.114942	0.299166	-0.431942	0.56369	FALSE	Other
WCM0_1	CA0046_Z3	0.412507	different_case	-0.184224	0.114942	0.299166	-0.431942	0.56369	FALSE	Other
WCM0_2	CA0046_Z3	0.455476	different_case	-0.184224	0.114942	0.299166	-0.431942	0.56369	FALSE	Other
WCM0_3	CA0046_Z3	0.457704	different_case	-0.184224	0.114942	0.299166	-0.431942	0.56369	FALSE	Other
WCM0_4	CA0046_Z3	0.45634	different_case	-0.184224	0.114942	0.299166	-0.431942	0.56369	FALSE	Other
WCM0_LM1A	CA0046_Z3	0.391363	different_case	-0.184224	0.114942	0.299166	-0.431942	0.56369	FALSE	Other
WCM0_PM2	CA0046_Z3	0.439318	different_case	-0.184224	0.114942	0.299166	-0.431942	0.56369	FALSE	Other
WCM1070_Z4	CA0046_Z3	-0.0694505	different_case	-0.184224	0.114942	0.299166	-0.431942	0.56369	FALSE	Other
WCM1070_Z5	CA0046_Z3	-0.108358	different_case	-0.184224	0.114942	0.299166	-0.431942	0.56369	FALSE	Other
WCM1070_Z6	CA0046_Z3	-0.0884786	different_case	-0.184224	0.114942	0.299166	-0.431942	0.56369	FALSE	Other
WCM1070_Z7	CA0046_Z3	-0.0786743	different_case	-0.184224	0.114942	0.299166	-0.431942	0.56369	FALSE	Other
WCM1070_Z8	CA0046_Z3	-0.0962116	different_case	-0.184224	0.114942	0.299166	-0.431942	0.56369	FALSE	Other
WCM1089_Z1	CA0046_Z3	-0.0409471	different_case	-0.184224	0.114942	0.299166	-0.431942	0.56369	FALSE	Other
WCM1089_Z2	CA0046_Z3	-0.189618	different_case	-0.184224	0.114942	0.299166	-0.431942	0.56369	FALSE	Other
WCM1089_Z3	CA0046_Z3	-0.156772	different_case	-0.184224	0.114942	0.299166	-0.431942	0.56369	FALSE	Other
WCM1358_Z1	CA0046_Z3	-0.20463	different_case	-0.184224	0.114942	0.299166	-0.431942	0.56369	FALSE	Other
WCM1358_Z2	CA0046_Z3	-0.198331	different_case	-0.184224	0.114942	0.299166	-0.431942	0.56369	FALSE	Other
WCM1358_Z3	CA0046_Z3	-0.155961	different_case	-0.184224	0.114942	0.299166	-0.431942	0.56369	FALSE	Other
WCM1358_Z4	CA0046_Z3	-0.191781	different_case	-0.184224	0.114942	0.299166	-0.431942	0.56369	FALSE	Other
WCM159_1	CA0046_Z3	-0.190258	different_case	-0.184224	0.114942	0.299166	-0.431942	0.56369	FALSE	Other
WCM159_2	CA0046_Z3	-0.24709	different_case	-0.184224	0.114942	0.299166	-0.431942	0.56369	FALSE	Other
WCM159_3	CA0046_Z3	-0.269359	different_case	-0.184224	0.114942	0.299166	-0.431942	0.56369	FALSE	Other
WCM159_Z6	CA0046_Z3	-0.295849	different_case	-0.184224	0.114942	0.299166	-0.431942	0.56369	FALSE	Other
WCM2549_Z1	CA0046_Z3	0.251905	different_case	-0.184224	0.114942	0.299166	-0.431942	0.56369	FALSE	Other
WCM2549_Z2	CA0046_Z3	0.263349	different_case	-0.184224	0.114942	0.299166	-0.431942	0.56369	FALSE	Other
WCM2549_Z3	CA0046_Z3	0.234142	different_case	-0.184224	0.114942	0.299166	-0.431942	0.56369	FALSE	Other
WCM2549_Z4	CA0046_Z3	0.0346089	different_case	-0.184224	0.114942	0.299166	-0.431942	0.56369	FALSE	Other
WCM2549_Z5	CA0046_Z3	0.128274	different_case	-0.184224	0.114942	0.299166	-0.431942	0.56369	FALSE	Other
WCM2549_Z6	CA0046_Z3	0.192723	different_case	-0.184224	0.114942	0.299166	-0.431942	0.56369	FALSE	Other
WCM2939_Z2	CA0046_Z3	-0.377984	different_case	-0.184224	0.114942	0.299166	-0.431942	0.56369	FALSE	Other
WCM2939_Z3	CA0046_Z3	-0.381096	different_case	-0.184224	0.114942	0.299166	-0.431942	0.56369	FALSE	Other
WCM2939_Z4	CA0046_Z3	-0.307612	different_case	-0.184224	0.114942	0.299166	-0.431942	0.56369	FALSE	Other
WCM2939_Z6	CA0046_Z3	-0.359438	different_case	-0.184224	0.114942	0.299166	-0.431942	0.56369	FALSE	Other
WCM3574_Z1	CA0046_Z3	-0.301795	different_case	-0.184224	0.114942	0.299166	-0.431942	0.56369	FALSE	Other
WCM3574_Z2	CA0046_Z3	-0.254782	different_case	-0.184224	0.114942	0.299166	-0.431942	0.56369	FALSE	Other
WCM3574_Z3	CA0046_Z3	-0.2651	different_case	-0.184224	0.114942	0.299166	-0.431942	0.56369	FALSE	Other
WCM3574_Z4	CA0046_Z3	-0.155114	different_case	-0.184224	0.114942	0.299166	-0.431942	0.56369	FALSE	Other
WCM3672_Z1	CA0046_Z3	-0.317672	different_case	-0.184224	0.114942	0.299166	-0.431942	0.56369	FALSE	Other
WCM3672_Z2	CA0046_Z3	-0.261316	different_case	-0.184224	0.114942	0.299166	-0.431942	0.56369	FALSE	Other
WCM63_Z11	CA0046_Z3	-0.104867	different_case	-0.184224	0.114942	0.299166	-0.431942	0.56369	FALSE	Other
WCM63_Z3	CA0046_Z3	-0.175015	different_case	-0.184224	0.114942	0.299166	-0.431942	0.56369	FALSE	Other
WCM63_Z4	CA0046_Z3	-0.194056	different_case	-0.184224	0.114942	0.299166	-0.431942	0.56369	FALSE	Other
WCM63_Z5	CA0046_Z3	-0.178282	different_case	-0.184224	0.114942	0.299166	-0.431942	0.56369	FALSE	Other
WCM63_Z6	CA0046_Z3	-0.0295589	different_case	-0.184224	0.114942	0.299166	-0.431942	0.56369	FALSE	Other
WCM63_Z7	CA0046_Z3	-0.088655	different_case	-0.184224	0.114942	0.299166	-0.431942	0.56369	FALSE	Other
WCM63_Z8	CA0046_Z3	-0.0897841	different_case	-0.184224	0.114942	0.299166	-0.431942	0.56369	FALSE	Other
WCM63_Z9	CA0046_Z3	-0.0950802	different_case	-0.184224	0.114942	0.299166	-0.431942	0.56369	FALSE	Other
WCM677_1	CA0046_Z3	0.396415	different_case	-0.184224	0.114942	0.299166	-0.431942	0.56369	FALSE	Other
WCM677_2	CA0046_Z3	0.229351	different_case	-0.184224	0.114942	0.299166	-0.431942	0.56369	FALSE	Other
WCM677_3	CA0046_Z3	0.269656	different_case	-0.184224	0.114942	0.299166	-0.431942	0.56369	FALSE	Other
WCM677_4	CA0046_Z3	0.254506	different_case	-0.184224	0.114942	0.299166	-0.431942	0.56369	FALSE	Other
WCM677_5	CA0046_Z3	0.2937	different_case	-0.184224	0.114942	0.299166	-0.431942	0.56369	FALSE	Other
WCM90_1	CA0046_Z3	-0.323147	different_case	-0.184224	0.114942	0.299166	-0.431942	0.56369	FALSE	Other
WCM90_2	CA0046_Z3	-0.325119	different_case	-0.184224	0.114942	0.299166	-0.431942	0.56369	FALSE	Other
WCM90_3	CA0046_Z3	-0.271629	different_case	-0.184224	0.114942	0.299166	-0.431942	0.56369	FALSE	Other
WCM90_Z1	CA0046_Z3	-0.352318	different_case	-0.184224	0.114942	0.299166	-0.431942	0.56369	FALSE	Other
WCM90_Z21	CA0046_Z3	-0.33511	different_case	-0.184224	0.114942	0.299166	-0.431942	0.56369	FALSE	Other
DFCI16_Z1	CA0046_Z3	-0.250411	different_case	-0.184224	0.114942	0.299166	-0.431942	0.56369	FALSE	Other
DFCI19_Z1	CA0046_Z3	-0.261769	different_case	-0.184224	0.114942	0.299166	-0.431942	0.56369	FALSE	Other
WCM1024_Z1	CA0046_Z3	-0.217428	different_case	-0.184224	0.114942	0.299166	-0.431942	0.56369	FALSE	Other
WCM12_Z13	CA0046_Z3	0.202039	different_case	-0.184224	0.114942	0.299166	-0.431942	0.56369	FALSE	Other
WCM191_Z8	CA0046_Z3	-0.149885	different_case	-0.184224	0.114942	0.299166	-0.431942	0.56369	FALSE	Other
WCM2086_Z1	CA0046_Z3	-0.1008	different_case	-0.184224	0.114942	0.299166	-0.431942	0.56369	FALSE	Other
WCM2343_Z1	CA0046_Z3	-0.116702	different_case	-0.184224	0.114942	0.299166	-0.431942	0.56369	FALSE	Other
WCM2524_Z1	CA0046_Z3	-0.152394	different_case	-0.184224	0.114942	0.299166	-0.431942	0.56369	FALSE	Other
WCM258_Z2	CA0046_Z3	-0.101166	different_case	-0.184224	0.114942	0.299166	-0.431942	0.56369	FALSE	Other
WCM2596_Z1	CA0046_Z3	-0.26375	different_case	-0.184224	0.114942	0.299166	-0.431942	0.56369	FALSE	Other
WCM2698_Z1	CA0046_Z3	-0.210755	different_case	-0.184224	0.114942	0.299166	-0.431942	0.56369	FALSE	Other
WCM2738_Z1	CA0046_Z3	-0.256492	different_case	-0.184224	0.114942	0.299166	-0.431942	0.56369	FALSE	Other
WCM2848_X1	CA0046_Z3	-0.155341	different_case	-0.184224	0.114942	0.299166	-0.431942	0.56369	FALSE	Other
WCM493_Z1	CA0046_Z3	-0.170824	different_case	-0.184224	0.114942	0.299166	-0.431942	0.56369	FALSE	Other
WCM59_Z2	CA0046_Z3	0.0464184	different_case	-0.184224	0.114942	0.299166	-0.431942	0.56369	FALSE	Other
WCM929_Z1	CA0046_Z3	-0.242431	different_case	-0.184224	0.114942	0.299166	-0.431942	0.56369	FALSE	Other
CA0090_Z2	CA0090_Z1	0.772808	same_case	0.418858	0.845065	0.426207	-0.0923681	0.966927	FALSE	Other
CA0090_Z3	CA0090_Z1	0.486717	same_case	0.418858	0.845065	0.426207	-0.0923681	0.966927	FALSE	Other
CA0090_Z4	CA0090_Z1	0.420786	same_case	0.418858	0.845065	0.426207	-0.0923681	0.966927	FALSE	Other
CA0090_Z5	CA0090_Z1	0.112423	same_case	0.418858	0.845065	0.426207	-0.0923681	0.966927	FALSE	CA0090
CA0090_Z6	CA0090_Z1	0.658733	same_case	0.418858	0.845065	0.426207	-0.0923681	0.966927	FALSE	Other
DFCI20_Z1	CA0090_Z1	-0.339491	different_case	-0.184224	0.114942	0.299166	-0.431942	0.56369	FALSE	Other
DFCI20_Z2	CA0090_Z1	-0.288841	different_case	-0.184224	0.114942	0.299166	-0.431942	0.56369	FALSE	Other
DFCI20_Z3	CA0090_Z1	-0.303794	different_case	-0.184224	0.114942	0.299166	-0.431942	0.56369	FALSE	Other
DFCI23_Z1	CA0090_Z1	0.172565	different_case	-0.184224	0.114942	0.299166	-0.431942	0.56369	FALSE	Other
DFCI23_Z2	CA0090_Z1	0.0539791	different_case	-0.184224	0.114942	0.299166	-0.431942	0.56369	FALSE	Other
DFCI23_Z3	CA0090_Z1	0.211432	different_case	-0.184224	0.114942	0.299166	-0.431942	0.56369	FALSE	Other
DFCI24_Z1	CA0090_Z1	-0.00417962	different_case	-0.184224	0.114942	0.299166	-0.431942	0.56369	FALSE	Other
DFCI24_Z2	CA0090_Z1	-0.0252842	different_case	-0.184224	0.114942	0.299166	-0.431942	0.56369	FALSE	Other
DFCI24_Z3	CA0090_Z1	-0.161315	different_case	-0.184224	0.114942	0.299166	-0.431942	0.56369	FALSE	Other
DFCI46_Z1	CA0090_Z1	0.109545	different_case	-0.184224	0.114942	0.299166	-0.431942	0.56369	FALSE	Other
DFCI46_Z2	CA0090_Z1	0.0281944	different_case	-0.184224	0.114942	0.299166	-0.431942	0.56369	FALSE	Other
DFCI46_Z3	CA0090_Z1	0.0924047	different_case	-0.184224	0.114942	0.299166	-0.431942	0.56369	FALSE	Other
DFCI46_Z4	CA0090_Z1	0.0292007	different_case	-0.184224	0.114942	0.299166	-0.431942	0.56369	FALSE	Other
DFCI46_Z5	CA0090_Z1	0.129549	different_case	-0.184224	0.114942	0.299166	-0.431942	0.56369	FALSE	Other
DFCI53_Z1	CA0090_Z1	-0.312133	different_case	-0.184224	0.114942	0.299166	-0.431942	0.56369	FALSE	Other
DFCI53_Z2	CA0090_Z1	0.1092	different_case	-0.184224	0.114942	0.299166	-0.431942	0.56369	FALSE	Other
DFCI53_Z3	CA0090_Z1	0.111627	different_case	-0.184224	0.114942	0.299166	-0.431942	0.56369	FALSE	Other
WCM0_1	CA0090_Z1	0.331673	different_case	-0.184224	0.114942	0.299166	-0.431942	0.56369	FALSE	Other
WCM0_2	CA0090_Z1	0.380152	different_case	-0.184224	0.114942	0.299166	-0.431942	0.56369	FALSE	Other
WCM0_3	CA0090_Z1	0.37459	different_case	-0.184224	0.114942	0.299166	-0.431942	0.56369	FALSE	Other
WCM0_4	CA0090_Z1	0.319896	different_case	-0.184224	0.114942	0.299166	-0.431942	0.56369	FALSE	Other
WCM0_LM1A	CA0090_Z1	0.31921	different_case	-0.184224	0.114942	0.299166	-0.431942	0.56369	FALSE	Other
WCM0_PM2	CA0090_Z1	0.372837	different_case	-0.184224	0.114942	0.299166	-0.431942	0.56369	FALSE	Other
WCM1070_Z4	CA0090_Z1	-0.045286	different_case	-0.184224	0.114942	0.299166	-0.431942	0.56369	FALSE	Other
WCM1070_Z5	CA0090_Z1	-0.0508305	different_case	-0.184224	0.114942	0.299166	-0.431942	0.56369	FALSE	Other
WCM1070_Z6	CA0090_Z1	-0.047098	different_case	-0.184224	0.114942	0.299166	-0.431942	0.56369	FALSE	Other
WCM1070_Z7	CA0090_Z1	-0.0372202	different_case	-0.184224	0.114942	0.299166	-0.431942	0.56369	FALSE	Other
WCM1070_Z8	CA0090_Z1	-0.0853032	different_case	-0.184224	0.114942	0.299166	-0.431942	0.56369	FALSE	Other
WCM1089_Z1	CA0090_Z1	-0.026369	different_case	-0.184224	0.114942	0.299166	-0.431942	0.56369	FALSE	Other
WCM1089_Z2	CA0090_Z1	-0.144343	different_case	-0.184224	0.114942	0.299166	-0.431942	0.56369	FALSE	Other
WCM1089_Z3	CA0090_Z1	-0.103819	different_case	-0.184224	0.114942	0.299166	-0.431942	0.56369	FALSE	Other
WCM1358_Z1	CA0090_Z1	-0.234087	different_case	-0.184224	0.114942	0.299166	-0.431942	0.56369	FALSE	Other
WCM1358_Z2	CA0090_Z1	-0.180648	different_case	-0.184224	0.114942	0.299166	-0.431942	0.56369	FALSE	Other
WCM1358_Z3	CA0090_Z1	-0.137056	different_case	-0.184224	0.114942	0.299166	-0.431942	0.56369	FALSE	Other
WCM1358_Z4	CA0090_Z1	-0.150044	different_case	-0.184224	0.114942	0.299166	-0.431942	0.56369	FALSE	Other
WCM159_1	CA0090_Z1	-0.159409	different_case	-0.184224	0.114942	0.299166	-0.431942	0.56369	FALSE	Other
WCM159_2	CA0090_Z1	-0.282396	different_case	-0.184224	0.114942	0.299166	-0.431942	0.56369	FALSE	Other
WCM159_3	CA0090_Z1	-0.282181	different_case	-0.184224	0.114942	0.299166	-0.431942	0.56369	FALSE	Other
WCM159_Z6	CA0090_Z1	-0.291256	different_case	-0.184224	0.114942	0.299166	-0.431942	0.56369	FALSE	Other
WCM2549_Z1	CA0090_Z1	0.155367	different_case	-0.184224	0.114942	0.299166	-0.431942	0.56369	FALSE	Other
WCM2549_Z2	CA0090_Z1	0.147192	different_case	-0.184224	0.114942	0.299166	-0.431942	0.56369	FALSE	Other
WCM2549_Z3	CA0090_Z1	0.151941	different_case	-0.184224	0.114942	0.299166	-0.431942	0.56369	FALSE	Other
WCM2549_Z4	CA0090_Z1	0.0837542	different_case	-0.184224	0.114942	0.299166	-0.431942	0.56369	FALSE	Other
WCM2549_Z5	CA0090_Z1	0.0919232	different_case	-0.184224	0.114942	0.299166	-0.431942	0.56369	FALSE	Other
WCM2549_Z6	CA0090_Z1	0.126835	different_case	-0.184224	0.114942	0.299166	-0.431942	0.56369	FALSE	Other
WCM2939_Z2	CA0090_Z1	-0.381514	different_case	-0.184224	0.114942	0.299166	-0.431942	0.56369	FALSE	Other
WCM2939_Z3	CA0090_Z1	-0.384646	different_case	-0.184224	0.114942	0.299166	-0.431942	0.56369	FALSE	Other
WCM2939_Z4	CA0090_Z1	-0.348936	different_case	-0.184224	0.114942	0.299166	-0.431942	0.56369	FALSE	Other
WCM2939_Z6	CA0090_Z1	-0.355416	different_case	-0.184224	0.114942	0.299166	-0.431942	0.56369	FALSE	Other
WCM3574_Z1	CA0090_Z1	-0.333833	different_case	-0.184224	0.114942	0.299166	-0.431942	0.56369	FALSE	Other
WCM3574_Z2	CA0090_Z1	-0.337757	different_case	-0.184224	0.114942	0.299166	-0.431942	0.56369	FALSE	Other
WCM3574_Z3	CA0090_Z1	-0.32597	different_case	-0.184224	0.114942	0.299166	-0.431942	0.56369	FALSE	Other
WCM3574_Z4	CA0090_Z1	-0.157249	different_case	-0.184224	0.114942	0.299166	-0.431942	0.56369	FALSE	Other
WCM3672_Z1	CA0090_Z1	-0.352248	different_case	-0.184224	0.114942	0.299166	-0.431942	0.56369	FALSE	Other
WCM3672_Z2	CA0090_Z1	-0.302377	different_case	-0.184224	0.114942	0.299166	-0.431942	0.56369	FALSE	Other
WCM63_Z11	CA0090_Z1	-0.0499154	different_case	-0.184224	0.114942	0.299166	-0.431942	0.56369	FALSE	Other
WCM63_Z3	CA0090_Z1	-0.133913	different_case	-0.184224	0.114942	0.299166	-0.431942	0.56369	FALSE	Other
WCM63_Z4	CA0090_Z1	-0.144926	different_case	-0.184224	0.114942	0.299166	-0.431942	0.56369	FALSE	Other
WCM63_Z5	CA0090_Z1	-0.137647	different_case	-0.184224	0.114942	0.299166	-0.431942	0.56369	FALSE	Other
WCM63_Z6	CA0090_Z1	0.0669573	different_case	-0.184224	0.114942	0.299166	-0.431942	0.56369	FALSE	Other
WCM63_Z7	CA0090_Z1	-0.0424007	different_case	-0.184224	0.114942	0.299166	-0.431942	0.56369	FALSE	Other
WCM63_Z8	CA0090_Z1	-0.0310071	different_case	-0.184224	0.114942	0.299166	-0.431942	0.56369	FALSE	Other
WCM63_Z9	CA0090_Z1	-0.0522324	different_case	-0.184224	0.114942	0.299166	-0.431942	0.56369	FALSE	Other
WCM677_1	CA0090_Z1	0.402032	different_case	-0.184224	0.114942	0.299166	-0.431942	0.56369	FALSE	Other
WCM677_2	CA0090_Z1	0.167512	different_case	-0.184224	0.114942	0.299166	-0.431942	0.56369	FALSE	Other
WCM677_3	CA0090_Z1	0.21215	different_case	-0.184224	0.114942	0.299166	-0.431942	0.56369	FALSE	Other
WCM677_4	CA0090_Z1	0.180461	different_case	-0.184224	0.114942	0.299166	-0.431942	0.56369	FALSE	Other
WCM677_5	CA0090_Z1	0.226775	different_case	-0.184224	0.114942	0.299166	-0.431942	0.56369	FALSE	Other
WCM90_1	CA0090_Z1	-0.272919	different_case	-0.184224	0.114942	0.299166	-0.431942	0.56369	FALSE	Other
WCM90_2	CA0090_Z1	-0.275514	different_case	-0.184224	0.114942	0.299166	-0.431942	0.56369	FALSE	Other
WCM90_3	CA0090_Z1	-0.24413	different_case	-0.184224	0.114942	0.299166	-0.431942	0.56369	FALSE	Other
WCM90_Z1	CA0090_Z1	-0.314313	different_case	-0.184224	0.114942	0.299166	-0.431942	0.56369	FALSE	Other
WCM90_Z21	CA0090_Z1	-0.296825	different_case	-0.184224	0.114942	0.299166	-0.431942	0.56369	FALSE	Other
DFCI16_Z1	CA0090_Z1	-0.284723	different_case	-0.184224	0.114942	0.299166	-0.431942	0.56369	FALSE	Other
DFCI19_Z1	CA0090_Z1	-0.314921	different_case	-0.184224	0.114942	0.299166	-0.431942	0.56369	FALSE	Other
WCM1024_Z1	CA0090_Z1	-0.271258	different_case	-0.184224	0.114942	0.299166	-0.431942	0.56369	FALSE	Other
WCM12_Z13	CA0090_Z1	0.274325	different_case	-0.184224	0.114942	0.299166	-0.431942	0.56369	FALSE	Other
WCM191_Z8	CA0090_Z1	-0.087138	different_case	-0.184224	0.114942	0.299166	-0.431942	0.56369	FALSE	Other
WCM2086_Z1	CA0090_Z1	-0.0486117	different_case	-0.184224	0.114942	0.299166	-0.431942	0.56369	FALSE	Other
WCM2343_Z1	CA0090_Z1	-0.0834309	different_case	-0.184224	0.114942	0.299166	-0.431942	0.56369	FALSE	Other
WCM2524_Z1	CA0090_Z1	-0.126306	different_case	-0.184224	0.114942	0.299166	-0.431942	0.56369	FALSE	Other
WCM258_Z2	CA0090_Z1	-0.0873535	different_case	-0.184224	0.114942	0.299166	-0.431942	0.56369	FALSE	Other
WCM2596_Z1	CA0090_Z1	-0.16955	different_case	-0.184224	0.114942	0.299166	-0.431942	0.56369	FALSE	Other
WCM2698_Z1	CA0090_Z1	-0.152022	different_case	-0.184224	0.114942	0.299166	-0.431942	0.56369	FALSE	Other
WCM2738_Z1	CA0090_Z1	-0.192591	different_case	-0.184224	0.114942	0.299166	-0.431942	0.56369	FALSE	Other
WCM2848_X1	CA0090_Z1	-0.0648526	different_case	-0.184224	0.114942	0.299166	-0.431942	0.56369	FALSE	Other
WCM493_Z1	CA0090_Z1	-0.0727556	different_case	-0.184224	0.114942	0.299166	-0.431942	0.56369	FALSE	Other
WCM59_Z2	CA0090_Z1	0.163581	different_case	-0.184224	0.114942	0.299166	-0.431942	0.56369	FALSE	Other
WCM929_Z1	CA0090_Z1	-0.263939	different_case	-0.184224	0.114942	0.299166	-0.431942	0.56369	FALSE	Other
CA0090_Z3	CA0090_Z2	0.579016	same_case	0.418858	0.845065	0.426207	-0.0923681	0.966927	FALSE	Other
CA0090_Z4	CA0090_Z2	0.514399	same_case	0.418858	0.845065	0.426207	-0.0923681	0.966927	FALSE	Other
CA0090_Z5	CA0090_Z2	0.126925	same_case	0.418858	0.845065	0.426207	-0.0923681	0.966927	FALSE	CA0090
CA0090_Z6	CA0090_Z2	0.79701	same_case	0.418858	0.845065	0.426207	-0.0923681	0.966927	FALSE	Other
DFCI20_Z1	CA0090_Z2	-0.349113	different_case	-0.184224	0.114942	0.299166	-0.431942	0.56369	FALSE	Other
DFCI20_Z2	CA0090_Z2	-0.296823	different_case	-0.184224	0.114942	0.299166	-0.431942	0.56369	FALSE	Other
DFCI20_Z3	CA0090_Z2	-0.31254	different_case	-0.184224	0.114942	0.299166	-0.431942	0.56369	FALSE	Other
DFCI23_Z1	CA0090_Z2	0.19649	different_case	-0.184224	0.114942	0.299166	-0.431942	0.56369	FALSE	Other
DFCI23_Z2	CA0090_Z2	0.103119	different_case	-0.184224	0.114942	0.299166	-0.431942	0.56369	FALSE	Other
DFCI23_Z3	CA0090_Z2	0.205351	different_case	-0.184224	0.114942	0.299166	-0.431942	0.56369	FALSE	Other
DFCI24_Z1	CA0090_Z2	-0.00650092	different_case	-0.184224	0.114942	0.299166	-0.431942	0.56369	FALSE	Other
DFCI24_Z2	CA0090_Z2	-0.0101808	different_case	-0.184224	0.114942	0.299166	-0.431942	0.56369	FALSE	Other
DFCI24_Z3	CA0090_Z2	-0.161733	different_case	-0.184224	0.114942	0.299166	-0.431942	0.56369	FALSE	Other
DFCI46_Z1	CA0090_Z2	0.132	different_case	-0.184224	0.114942	0.299166	-0.431942	0.56369	FALSE	Other
DFCI46_Z2	CA0090_Z2	0.11034	different_case	-0.184224	0.114942	0.299166	-0.431942	0.56369	FALSE	Other
DFCI46_Z3	CA0090_Z2	0.112908	different_case	-0.184224	0.114942	0.299166	-0.431942	0.56369	FALSE	Other
DFCI46_Z4	CA0090_Z2	0.091023	different_case	-0.184224	0.114942	0.299166	-0.431942	0.56369	FALSE	Other
DFCI46_Z5	CA0090_Z2	0.154442	different_case	-0.184224	0.114942	0.299166	-0.431942	0.56369	FALSE	Other
DFCI53_Z1	CA0090_Z2	-0.316208	different_case	-0.184224	0.114942	0.299166	-0.431942	0.56369	FALSE	Other
DFCI53_Z2	CA0090_Z2	0.16478	different_case	-0.184224	0.114942	0.299166	-0.431942	0.56369	FALSE	Other
DFCI53_Z3	CA0090_Z2	0.176076	different_case	-0.184224	0.114942	0.299166	-0.431942	0.56369	FALSE	Other
WCM0_1	CA0090_Z2	0.282697	different_case	-0.184224	0.114942	0.299166	-0.431942	0.56369	FALSE	Other
WCM0_2	CA0090_Z2	0.329241	different_case	-0.184224	0.114942	0.299166	-0.431942	0.56369	FALSE	Other
WCM0_3	CA0090_Z2	0.322756	different_case	-0.184224	0.114942	0.299166	-0.431942	0.56369	FALSE	Other
WCM0_4	CA0090_Z2	0.306533	different_case	-0.184224	0.114942	0.299166	-0.431942	0.56369	FALSE	Other
WCM0_LM1A	CA0090_Z2	0.270283	different_case	-0.184224	0.114942	0.299166	-0.431942	0.56369	FALSE	Other
WCM0_PM2	CA0090_Z2	0.313041	different_case	-0.184224	0.114942	0.299166	-0.431942	0.56369	FALSE	Other
WCM1070_Z4	CA0090_Z2	-0.0280308	different_case	-0.184224	0.114942	0.299166	-0.431942	0.56369	FALSE	Other
WCM1070_Z5	CA0090_Z2	-0.0666146	different_case	-0.184224	0.114942	0.299166	-0.431942	0.56369	FALSE	Other
WCM1070_Z6	CA0090_Z2	-0.0737656	different_case	-0.184224	0.114942	0.299166	-0.431942	0.56369	FALSE	Other
WCM1070_Z7	CA0090_Z2	-0.0583793	different_case	-0.184224	0.114942	0.299166	-0.431942	0.56369	FALSE	Other
WCM1070_Z8	CA0090_Z2	-0.0817857	different_case	-0.184224	0.114942	0.299166	-0.431942	0.56369	FALSE	Other
WCM1089_Z1	CA0090_Z2	-0.0586299	different_case	-0.184224	0.114942	0.299166	-0.431942	0.56369	FALSE	Other
WCM1089_Z2	CA0090_Z2	-0.191941	different_case	-0.184224	0.114942	0.299166	-0.431942	0.56369	FALSE	Other
WCM1089_Z3	CA0090_Z2	-0.133716	different_case	-0.184224	0.114942	0.299166	-0.431942	0.56369	FALSE	Other
WCM1358_Z1	CA0090_Z2	-0.257634	different_case	-0.184224	0.114942	0.299166	-0.431942	0.56369	FALSE	Other
WCM1358_Z2	CA0090_Z2	-0.199019	different_case	-0.184224	0.114942	0.299166	-0.431942	0.56369	FALSE	Other
WCM1358_Z3	CA0090_Z2	-0.171735	different_case	-0.184224	0.114942	0.299166	-0.431942	0.56369	FALSE	Other
WCM1358_Z4	CA0090_Z2	-0.163563	different_case	-0.184224	0.114942	0.299166	-0.431942	0.56369	FALSE	Other
WCM159_1	CA0090_Z2	-0.176556	different_case	-0.184224	0.114942	0.299166	-0.431942	0.56369	FALSE	Other
WCM159_2	CA0090_Z2	-0.286368	different_case	-0.184224	0.114942	0.299166	-0.431942	0.56369	FALSE	Other
WCM159_3	CA0090_Z2	-0.292067	different_case	-0.184224	0.114942	0.299166	-0.431942	0.56369	FALSE	Other
WCM159_Z6	CA0090_Z2	-0.302062	different_case	-0.184224	0.114942	0.299166	-0.431942	0.56369	FALSE	Other
WCM2549_Z1	CA0090_Z2	0.168661	different_case	-0.184224	0.114942	0.299166	-0.431942	0.56369	FALSE	Other
WCM2549_Z2	CA0090_Z2	0.16368	different_case	-0.184224	0.114942	0.299166	-0.431942	0.56369	FALSE	Other
WCM2549_Z3	CA0090_Z2	0.193084	different_case	-0.184224	0.114942	0.299166	-0.431942	0.56369	FALSE	Other
WCM2549_Z4	CA0090_Z2	0.0465926	different_case	-0.184224	0.114942	0.299166	-0.431942	0.56369	FALSE	Other
WCM2549_Z5	CA0090_Z2	0.123966	different_case	-0.184224	0.114942	0.299166	-0.431942	0.56369	FALSE	Other
WCM2549_Z6	CA0090_Z2	0.163569	different_case	-0.184224	0.114942	0.299166	-0.431942	0.56369	FALSE	Other
WCM2939_Z2	CA0090_Z2	-0.386647	different_case	-0.184224	0.114942	0.299166	-0.431942	0.56369	FALSE	Other
WCM2939_Z3	CA0090_Z2	-0.396132	different_case	-0.184224	0.114942	0.299166	-0.431942	0.56369	FALSE	Other
WCM2939_Z4	CA0090_Z2	-0.361805	different_case	-0.184224	0.114942	0.299166	-0.431942	0.56369	FALSE	Other
WCM2939_Z6	CA0090_Z2	-0.370059	different_case	-0.184224	0.114942	0.299166	-0.431942	0.56369	FALSE	Other
WCM3574_Z1	CA0090_Z2	-0.301726	different_case	-0.184224	0.114942	0.299166	-0.431942	0.56369	FALSE	Other
WCM3574_Z2	CA0090_Z2	-0.297378	different_case	-0.184224	0.114942	0.299166	-0.431942	0.56369	FALSE	Other
WCM3574_Z3	CA0090_Z2	-0.302239	different_case	-0.184224	0.114942	0.299166	-0.431942	0.56369	FALSE	Other
WCM3574_Z4	CA0090_Z2	-0.143345	different_case	-0.184224	0.114942	0.299166	-0.431942	0.56369	FALSE	Other
WCM3672_Z1	CA0090_Z2	-0.372091	different_case	-0.184224	0.114942	0.299166	-0.431942	0.56369	FALSE	Other
WCM3672_Z2	CA0090_Z2	-0.289804	different_case	-0.184224	0.114942	0.299166	-0.431942	0.56369	FALSE	Other
WCM63_Z11	CA0090_Z2	-0.0609391	different_case	-0.184224	0.114942	0.299166	-0.431942	0.56369	FALSE	Other
WCM63_Z3	CA0090_Z2	-0.144743	different_case	-0.184224	0.114942	0.299166	-0.431942	0.56369	FALSE	Other
WCM63_Z4	CA0090_Z2	-0.163574	different_case	-0.184224	0.114942	0.299166	-0.431942	0.56369	FALSE	Other
WCM63_Z5	CA0090_Z2	-0.138883	different_case	-0.184224	0.114942	0.299166	-0.431942	0.56369	FALSE	Other
WCM63_Z6	CA0090_Z2	0.0658637	different_case	-0.184224	0.114942	0.299166	-0.431942	0.56369	FALSE	Other
WCM63_Z7	CA0090_Z2	-0.0441877	different_case	-0.184224	0.114942	0.299166	-0.431942	0.56369	FALSE	Other
WCM63_Z8	CA0090_Z2	-0.025951	different_case	-0.184224	0.114942	0.299166	-0.431942	0.56369	FALSE	Other
WCM63_Z9	CA0090_Z2	-0.0654805	different_case	-0.184224	0.114942	0.299166	-0.431942	0.56369	FALSE	Other
WCM677_1	CA0090_Z2	0.453437	different_case	-0.184224	0.114942	0.299166	-0.431942	0.56369	FALSE	Other
WCM677_2	CA0090_Z2	0.224158	different_case	-0.184224	0.114942	0.299166	-0.431942	0.56369	FALSE	Other
WCM677_3	CA0090_Z2	0.253577	different_case	-0.184224	0.114942	0.299166	-0.431942	0.56369	FALSE	Other
WCM677_4	CA0090_Z2	0.23419	different_case	-0.184224	0.114942	0.299166	-0.431942	0.56369	FALSE	Other
WCM677_5	CA0090_Z2	0.256472	different_case	-0.184224	0.114942	0.299166	-0.431942	0.56369	FALSE	Other
WCM90_1	CA0090_Z2	-0.276071	different_case	-0.184224	0.114942	0.299166	-0.431942	0.56369	FALSE	Other
WCM90_2	CA0090_Z2	-0.272883	different_case	-0.184224	0.114942	0.299166	-0.431942	0.56369	FALSE	Other
WCM90_3	CA0090_Z2	-0.25812	different_case	-0.184224	0.114942	0.299166	-0.431942	0.56369	FALSE	Other
WCM90_Z1	CA0090_Z2	-0.352961	different_case	-0.184224	0.114942	0.299166	-0.431942	0.56369	FALSE	Other
WCM90_Z21	CA0090_Z2	-0.349887	different_case	-0.184224	0.114942	0.299166	-0.431942	0.56369	FALSE	Other
DFCI16_Z1	CA0090_Z2	-0.275642	different_case	-0.184224	0.114942	0.299166	-0.431942	0.56369	FALSE	Other
DFCI19_Z1	CA0090_Z2	-0.339632	different_case	-0.184224	0.114942	0.299166	-0.431942	0.56369	FALSE	Other
WCM1024_Z1	CA0090_Z2	-0.285812	different_case	-0.184224	0.114942	0.299166	-0.431942	0.56369	FALSE	Other
WCM12_Z13	CA0090_Z2	0.194907	different_case	-0.184224	0.114942	0.299166	-0.431942	0.56369	FALSE	Other
WCM191_Z8	CA0090_Z2	-0.105234	different_case	-0.184224	0.114942	0.299166	-0.431942	0.56369	FALSE	Other
WCM2086_Z1	CA0090_Z2	-0.0629027	different_case	-0.184224	0.114942	0.299166	-0.431942	0.56369	FALSE	Other
WCM2343_Z1	CA0090_Z2	-0.0541383	different_case	-0.184224	0.114942	0.299166	-0.431942	0.56369	FALSE	Other
WCM2524_Z1	CA0090_Z2	-0.148751	different_case	-0.184224	0.114942	0.299166	-0.431942	0.56369	FALSE	Other
WCM258_Z2	CA0090_Z2	-0.0981016	different_case	-0.184224	0.114942	0.299166	-0.431942	0.56369	FALSE	Other
WCM2596_Z1	CA0090_Z2	-0.203817	different_case	-0.184224	0.114942	0.299166	-0.431942	0.56369	FALSE	Other
WCM2698_Z1	CA0090_Z2	-0.174998	different_case	-0.184224	0.114942	0.299166	-0.431942	0.56369	FALSE	Other
WCM2738_Z1	CA0090_Z2	-0.231758	different_case	-0.184224	0.114942	0.299166	-0.431942	0.56369	FALSE	Other
WCM2848_X1	CA0090_Z2	-0.101335	different_case	-0.184224	0.114942	0.299166	-0.431942	0.56369	FALSE	Other
WCM493_Z1	CA0090_Z2	-0.0714823	different_case	-0.184224	0.114942	0.299166	-0.431942	0.56369	FALSE	Other
WCM59_Z2	CA0090_Z2	0.153993	different_case	-0.184224	0.114942	0.299166	-0.431942	0.56369	FALSE	Other
WCM929_Z1	CA0090_Z2	-0.288928	different_case	-0.184224	0.114942	0.299166	-0.431942	0.56369	FALSE	Other
CA0090_Z4	CA0090_Z3	0.899383	same_case	0.418858	0.845065	0.426207	-0.0923681	0.966927	FALSE	Other
CA0090_Z5	CA0090_Z3	0.245798	same_case	0.418858	0.845065	0.426207	-0.0923681	0.966927	FALSE	CA0090
CA0090_Z6	CA0090_Z3	0.729813	same_case	0.418858	0.845065	0.426207	-0.0923681	0.966927	FALSE	Other
DFCI20_Z1	CA0090_Z3	-0.290986	different_case	-0.184224	0.114942	0.299166	-0.431942	0.56369	FALSE	Other
DFCI20_Z2	CA0090_Z3	-0.272322	different_case	-0.184224	0.114942	0.299166	-0.431942	0.56369	FALSE	Other
DFCI20_Z3	CA0090_Z3	-0.263949	different_case	-0.184224	0.114942	0.299166	-0.431942	0.56369	FALSE	Other
DFCI23_Z1	CA0090_Z3	-0.0333266	different_case	-0.184224	0.114942	0.299166	-0.431942	0.56369	FALSE	Other
DFCI23_Z2	CA0090_Z3	-0.0585696	different_case	-0.184224	0.114942	0.299166	-0.431942	0.56369	FALSE	Other
DFCI23_Z3	CA0090_Z3	0.217064	different_case	-0.184224	0.114942	0.299166	-0.431942	0.56369	FALSE	Other
DFCI24_Z1	CA0090_Z3	-0.165228	different_case	-0.184224	0.114942	0.299166	-0.431942	0.56369	FALSE	Other
DFCI24_Z2	CA0090_Z3	-0.121755	different_case	-0.184224	0.114942	0.299166	-0.431942	0.56369	FALSE	Other
DFCI24_Z3	CA0090_Z3	-0.239969	different_case	-0.184224	0.114942	0.299166	-0.431942	0.56369	FALSE	Other
DFCI46_Z1	CA0090_Z3	-0.0436079	different_case	-0.184224	0.114942	0.299166	-0.431942	0.56369	FALSE	Other
DFCI46_Z2	CA0090_Z3	-0.0796094	different_case	-0.184224	0.114942	0.299166	-0.431942	0.56369	FALSE	Other
DFCI46_Z3	CA0090_Z3	0.143777	different_case	-0.184224	0.114942	0.299166	-0.431942	0.56369	FALSE	Other
DFCI46_Z4	CA0090_Z3	-0.0844394	different_case	-0.184224	0.114942	0.299166	-0.431942	0.56369	FALSE	Other
DFCI46_Z5	CA0090_Z3	-0.0433982	different_case	-0.184224	0.114942	0.299166	-0.431942	0.56369	FALSE	Other
DFCI53_Z1	CA0090_Z3	-0.32703	different_case	-0.184224	0.114942	0.299166	-0.431942	0.56369	FALSE	Other
DFCI53_Z2	CA0090_Z3	-0.0424237	different_case	-0.184224	0.114942	0.299166	-0.431942	0.56369	FALSE	Other
DFCI53_Z3	CA0090_Z3	0.0590984	different_case	-0.184224	0.114942	0.299166	-0.431942	0.56369	FALSE	Other
WCM0_1	CA0090_Z3	0.299123	different_case	-0.184224	0.114942	0.299166	-0.431942	0.56369	FALSE	Other
WCM0_2	CA0090_Z3	0.200158	different_case	-0.184224	0.114942	0.299166	-0.431942	0.56369	FALSE	Other
WCM0_3	CA0090_Z3	0.252432	different_case	-0.184224	0.114942	0.299166	-0.431942	0.56369	FALSE	Other
WCM0_4	CA0090_Z3	0.242086	different_case	-0.184224	0.114942	0.299166	-0.431942	0.56369	FALSE	Other
WCM0_LM1A	CA0090_Z3	0.34644	different_case	-0.184224	0.114942	0.299166	-0.431942	0.56369	FALSE	Other
WCM0_PM2	CA0090_Z3	0.205107	different_case	-0.184224	0.114942	0.299166	-0.431942	0.56369	FALSE	Other
WCM1070_Z4	CA0090_Z3	-0.0435636	different_case	-0.184224	0.114942	0.299166	-0.431942	0.56369	FALSE	Other
WCM1070_Z5	CA0090_Z3	-0.0430436	different_case	-0.184224	0.114942	0.299166	-0.431942	0.56369	FALSE	Other
WCM1070_Z6	CA0090_Z3	0.269507	different_case	-0.184224	0.114942	0.299166	-0.431942	0.56369	FALSE	Other
WCM1070_Z7	CA0090_Z3	-0.0560928	different_case	-0.184224	0.114942	0.299166	-0.431942	0.56369	FALSE	Other
WCM1070_Z8	CA0090_Z3	-0.0747442	different_case	-0.184224	0.114942	0.299166	-0.431942	0.56369	FALSE	Other
WCM1089_Z1	CA0090_Z3	-0.00558885	different_case	-0.184224	0.114942	0.299166	-0.431942	0.56369	FALSE	Other
WCM1089_Z2	CA0090_Z3	0.21101	different_case	-0.184224	0.114942	0.299166	-0.431942	0.56369	FALSE	Other
WCM1089_Z3	CA0090_Z3	0.196884	different_case	-0.184224	0.114942	0.299166	-0.431942	0.56369	FALSE	Other
WCM1358_Z1	CA0090_Z3	-0.268774	different_case	-0.184224	0.114942	0.299166	-0.431942	0.56369	FALSE	Other
WCM1358_Z2	CA0090_Z3	0.104738	different_case	-0.184224	0.114942	0.299166	-0.431942	0.56369	FALSE	Other
WCM1358_Z3	CA0090_Z3	-0.0611251	different_case	-0.184224	0.114942	0.299166	-0.431942	0.56369	FALSE	Other
WCM1358_Z4	CA0090_Z3	-0.0567079	different_case	-0.184224	0.114942	0.299166	-0.431942	0.56369	FALSE	Other
WCM159_1	CA0090_Z3	-0.24752	different_case	-0.184224	0.114942	0.299166	-0.431942	0.56369	FALSE	Other
WCM159_2	CA0090_Z3	-0.275941	different_case	-0.184224	0.114942	0.299166	-0.431942	0.56369	FALSE	Other
WCM159_3	CA0090_Z3	-0.290883	different_case	-0.184224	0.114942	0.299166	-0.431942	0.56369	FALSE	Other
WCM159_Z6	CA0090_Z3	-0.292413	different_case	-0.184224	0.114942	0.299166	-0.431942	0.56369	FALSE	Other
WCM2549_Z1	CA0090_Z3	-0.0214272	different_case	-0.184224	0.114942	0.299166	-0.431942	0.56369	FALSE	Other
WCM2549_Z2	CA0090_Z3	0.00891204	different_case	-0.184224	0.114942	0.299166	-0.431942	0.56369	FALSE	Other
WCM2549_Z3	CA0090_Z3	0.0156726	different_case	-0.184224	0.114942	0.299166	-0.431942	0.56369	FALSE	Other
WCM2549_Z4	CA0090_Z3	-0.0891705	different_case	-0.184224	0.114942	0.299166	-0.431942	0.56369	FALSE	Other
WCM2549_Z5	CA0090_Z3	0.22793	different_case	-0.184224	0.114942	0.299166	-0.431942	0.56369	FALSE	Other
WCM2549_Z6	CA0090_Z3	0.0596863	different_case	-0.184224	0.114942	0.299166	-0.431942	0.56369	FALSE	Other
WCM2939_Z2	CA0090_Z3	-0.335656	different_case	-0.184224	0.114942	0.299166	-0.431942	0.56369	FALSE	Other
WCM2939_Z3	CA0090_Z3	-0.3346	different_case	-0.184224	0.114942	0.299166	-0.431942	0.56369	FALSE	Other
WCM2939_Z4	CA0090_Z3	-0.319415	different_case	-0.184224	0.114942	0.299166	-0.431942	0.56369	FALSE	Other
WCM2939_Z6	CA0090_Z3	-0.310079	different_case	-0.184224	0.114942	0.299166	-0.431942	0.56369	FALSE	Other
WCM3574_Z1	CA0090_Z3	-0.333358	different_case	-0.184224	0.114942	0.299166	-0.431942	0.56369	FALSE	Other
WCM3574_Z2	CA0090_Z3	-0.303466	different_case	-0.184224	0.114942	0.299166	-0.431942	0.56369	FALSE	Other
WCM3574_Z3	CA0090_Z3	-0.322123	different_case	-0.184224	0.114942	0.299166	-0.431942	0.56369	FALSE	Other
WCM3574_Z4	CA0090_Z3	-0.0774541	different_case	-0.184224	0.114942	0.299166	-0.431942	0.56369	FALSE	Other
WCM3672_Z1	CA0090_Z3	-0.00559888	different_case	-0.184224	0.114942	0.299166	-0.431942	0.56369	FALSE	Other
WCM3672_Z2	CA0090_Z3	-0.249029	different_case	-0.184224	0.114942	0.299166	-0.431942	0.56369	FALSE	Other
WCM63_Z11	CA0090_Z3	-0.176742	different_case	-0.184224	0.114942	0.299166	-0.431942	0.56369	FALSE	Other
WCM63_Z3	CA0090_Z3	0.0843851	different_case	-0.184224	0.114942	0.299166	-0.431942	0.56369	FALSE	Other
WCM63_Z4	CA0090_Z3	0.064948	different_case	-0.184224	0.114942	0.299166	-0.431942	0.56369	FALSE	Other
WCM63_Z5	CA0090_Z3	0.0882388	different_case	-0.184224	0.114942	0.299166	-0.431942	0.56369	FALSE	Other
WCM63_Z6	CA0090_Z3	0.0212778	different_case	-0.184224	0.114942	0.299166	-0.431942	0.56369	FALSE	Other
WCM63_Z7	CA0090_Z3	-0.184757	different_case	-0.184224	0.114942	0.299166	-0.431942	0.56369	FALSE	Other
WCM63_Z8	CA0090_Z3	-0.153843	different_case	-0.184224	0.114942	0.299166	-0.431942	0.56369	FALSE	Other
WCM63_Z9	CA0090_Z3	-0.178237	different_case	-0.184224	0.114942	0.299166	-0.431942	0.56369	FALSE	Other
WCM677_1	CA0090_Z3	0.28701	different_case	-0.184224	0.114942	0.299166	-0.431942	0.56369	FALSE	Other
WCM677_2	CA0090_Z3	0.147136	different_case	-0.184224	0.114942	0.299166	-0.431942	0.56369	FALSE	Other
WCM677_3	CA0090_Z3	0.122359	different_case	-0.184224	0.114942	0.299166	-0.431942	0.56369	FALSE	Other
WCM677_4	CA0090_Z3	-0.00233771	different_case	-0.184224	0.114942	0.299166	-0.431942	0.56369	FALSE	Other
WCM677_5	CA0090_Z3	0.0101665	different_case	-0.184224	0.114942	0.299166	-0.431942	0.56369	FALSE	Other
WCM90_1	CA0090_Z3	-0.296954	different_case	-0.184224	0.114942	0.299166	-0.431942	0.56369	FALSE	Other
WCM90_2	CA0090_Z3	-0.313443	different_case	-0.184224	0.114942	0.299166	-0.431942	0.56369	FALSE	Other
WCM90_3	CA0090_Z3	-0.315707	different_case	-0.184224	0.114942	0.299166	-0.431942	0.56369	FALSE	Other
WCM90_Z1	CA0090_Z3	-0.153596	different_case	-0.184224	0.114942	0.299166	-0.431942	0.56369	FALSE	Other
WCM90_Z21	CA0090_Z3	0.0477073	different_case	-0.184224	0.114942	0.299166	-0.431942	0.56369	FALSE	Other
DFCI16_Z1	CA0090_Z3	-0.200896	different_case	-0.184224	0.114942	0.299166	-0.431942	0.56369	FALSE	Other
DFCI19_Z1	CA0090_Z3	-0.00920887	different_case	-0.184224	0.114942	0.299166	-0.431942	0.56369	FALSE	Other
WCM1024_Z1	CA0090_Z3	-0.263484	different_case	-0.184224	0.114942	0.299166	-0.431942	0.56369	FALSE	Other
WCM12_Z13	CA0090_Z3	0.220017	different_case	-0.184224	0.114942	0.299166	-0.431942	0.56369	FALSE	Other
WCM191_Z8	CA0090_Z3	-0.0703515	different_case	-0.184224	0.114942	0.299166	-0.431942	0.56369	FALSE	Other
WCM2086_Z1	CA0090_Z3	-0.0432503	different_case	-0.184224	0.114942	0.299166	-0.431942	0.56369	FALSE	Other
WCM2343_Z1	CA0090_Z3	-0.0123025	different_case	-0.184224	0.114942	0.299166	-0.431942	0.56369	FALSE	Other
WCM2524_Z1	CA0090_Z3	-0.156725	different_case	-0.184224	0.114942	0.299166	-0.431942	0.56369	FALSE	Other
WCM258_Z2	CA0090_Z3	-0.0827208	different_case	-0.184224	0.114942	0.299166	-0.431942	0.56369	FALSE	Other
WCM2596_Z1	CA0090_Z3	-0.173433	different_case	-0.184224	0.114942	0.299166	-0.431942	0.56369	FALSE	Other
WCM2698_Z1	CA0090_Z3	-0.166928	different_case	-0.184224	0.114942	0.299166	-0.431942	0.56369	FALSE	Other
WCM2738_Z1	CA0090_Z3	-0.204381	different_case	-0.184224	0.114942	0.299166	-0.431942	0.56369	FALSE	Other
WCM2848_X1	CA0090_Z3	-0.119226	different_case	-0.184224	0.114942	0.299166	-0.431942	0.56369	FALSE	Other
WCM493_Z1	CA0090_Z3	-0.0862445	different_case	-0.184224	0.114942	0.299166	-0.431942	0.56369	FALSE	Other
WCM59_Z2	CA0090_Z3	0.15803	different_case	-0.184224	0.114942	0.299166	-0.431942	0.56369	FALSE	Other
WCM929_Z1	CA0090_Z3	-0.346473	different_case	-0.184224	0.114942	0.299166	-0.431942	0.56369	FALSE	Other
CA0090_Z5	CA0090_Z4	0.3708	same_case	0.418858	0.845065	0.426207	-0.0923681	0.966927	FALSE	CA0090
CA0090_Z6	CA0090_Z4	0.670283	same_case	0.418858	0.845065	0.426207	-0.0923681	0.966927	FALSE	Other
DFCI20_Z1	CA0090_Z4	-0.275464	different_case	-0.184224	0.114942	0.299166	-0.431942	0.56369	FALSE	Other
DFCI20_Z2	CA0090_Z4	-0.273399	different_case	-0.184224	0.114942	0.299166	-0.431942	0.56369	FALSE	Other
DFCI20_Z3	CA0090_Z4	-0.253447	different_case	-0.184224	0.114942	0.299166	-0.431942	0.56369	FALSE	Other
DFCI23_Z1	CA0090_Z4	-0.0362015	different_case	-0.184224	0.114942	0.299166	-0.431942	0.56369	FALSE	Other
DFCI23_Z2	CA0090_Z4	-0.0230043	different_case	-0.184224	0.114942	0.299166	-0.431942	0.56369	FALSE	Other
DFCI23_Z3	CA0090_Z4	0.181989	different_case	-0.184224	0.114942	0.299166	-0.431942	0.56369	FALSE	Other
DFCI24_Z1	CA0090_Z4	-0.104932	different_case	-0.184224	0.114942	0.299166	-0.431942	0.56369	FALSE	Other
DFCI24_Z2	CA0090_Z4	-0.0488896	different_case	-0.184224	0.114942	0.299166	-0.431942	0.56369	FALSE	Other
DFCI24_Z3	CA0090_Z4	-0.166661	different_case	-0.184224	0.114942	0.299166	-0.431942	0.56369	FALSE	Other
DFCI46_Z1	CA0090_Z4	-0.0898656	different_case	-0.184224	0.114942	0.299166	-0.431942	0.56369	FALSE	Other
DFCI46_Z2	CA0090_Z4	-0.0920078	different_case	-0.184224	0.114942	0.299166	-0.431942	0.56369	FALSE	Other
DFCI46_Z3	CA0090_Z4	0.116028	different_case	-0.184224	0.114942	0.299166	-0.431942	0.56369	FALSE	Other
DFCI46_Z4	CA0090_Z4	-0.0970343	different_case	-0.184224	0.114942	0.299166	-0.431942	0.56369	FALSE	Other
DFCI46_Z5	CA0090_Z4	-0.0852388	different_case	-0.184224	0.114942	0.299166	-0.431942	0.56369	FALSE	Other
DFCI53_Z1	CA0090_Z4	-0.280789	different_case	-0.184224	0.114942	0.299166	-0.431942	0.56369	FALSE	Other
DFCI53_Z2	CA0090_Z4	-0.0717901	different_case	-0.184224	0.114942	0.299166	-0.431942	0.56369	FALSE	Other
DFCI53_Z3	CA0090_Z4	0.0558297	different_case	-0.184224	0.114942	0.299166	-0.431942	0.56369	FALSE	Other
WCM0_1	CA0090_Z4	0.235956	different_case	-0.184224	0.114942	0.299166	-0.431942	0.56369	FALSE	Other
WCM0_2	CA0090_Z4	0.129604	different_case	-0.184224	0.114942	0.299166	-0.431942	0.56369	FALSE	Other
WCM0_3	CA0090_Z4	0.183202	different_case	-0.184224	0.114942	0.299166	-0.431942	0.56369	FALSE	Other
WCM0_4	CA0090_Z4	0.174857	different_case	-0.184224	0.114942	0.299166	-0.431942	0.56369	FALSE	Other
WCM0_LM1A	CA0090_Z4	0.281743	different_case	-0.184224	0.114942	0.299166	-0.431942	0.56369	FALSE	Other
WCM0_PM2	CA0090_Z4	0.125926	different_case	-0.184224	0.114942	0.299166	-0.431942	0.56369	FALSE	Other
WCM1070_Z4	CA0090_Z4	-0.0146556	different_case	-0.184224	0.114942	0.299166	-0.431942	0.56369	FALSE	Other
WCM1070_Z5	CA0090_Z4	-0.0654164	different_case	-0.184224	0.114942	0.299166	-0.431942	0.56369	FALSE	Other
WCM1070_Z6	CA0090_Z4	0.300302	different_case	-0.184224	0.114942	0.299166	-0.431942	0.56369	FALSE	Other
WCM1070_Z7	CA0090_Z4	-0.0869599	different_case	-0.184224	0.114942	0.299166	-0.431942	0.56369	FALSE	Other
WCM1070_Z8	CA0090_Z4	-0.0821968	different_case	-0.184224	0.114942	0.299166	-0.431942	0.56369	FALSE	Other
WCM1089_Z1	CA0090_Z4	-0.02244	different_case	-0.184224	0.114942	0.299166	-0.431942	0.56369	FALSE	Other
WCM1089_Z2	CA0090_Z4	0.258258	different_case	-0.184224	0.114942	0.299166	-0.431942	0.56369	FALSE	Other
WCM1089_Z3	CA0090_Z4	0.233733	different_case	-0.184224	0.114942	0.299166	-0.431942	0.56369	FALSE	Other
WCM1358_Z1	CA0090_Z4	-0.28028	different_case	-0.184224	0.114942	0.299166	-0.431942	0.56369	FALSE	Other
WCM1358_Z2	CA0090_Z4	0.133401	different_case	-0.184224	0.114942	0.299166	-0.431942	0.56369	FALSE	Other
WCM1358_Z3	CA0090_Z4	-0.0538046	different_case	-0.184224	0.114942	0.299166	-0.431942	0.56369	FALSE	Other
WCM1358_Z4	CA0090_Z4	-0.0349803	different_case	-0.184224	0.114942	0.299166	-0.431942	0.56369	FALSE	Other
WCM159_1	CA0090_Z4	-0.248786	different_case	-0.184224	0.114942	0.299166	-0.431942	0.56369	FALSE	Other
WCM159_2	CA0090_Z4	-0.286019	different_case	-0.184224	0.114942	0.299166	-0.431942	0.56369	FALSE	Other
WCM159_3	CA0090_Z4	-0.273677	different_case	-0.184224	0.114942	0.299166	-0.431942	0.56369	FALSE	Other
WCM159_Z6	CA0090_Z4	-0.269746	different_case	-0.184224	0.114942	0.299166	-0.431942	0.56369	FALSE	Other
WCM2549_Z1	CA0090_Z4	-0.0791779	different_case	-0.184224	0.114942	0.299166	-0.431942	0.56369	FALSE	Other
WCM2549_Z2	CA0090_Z4	-0.0612395	different_case	-0.184224	0.114942	0.299166	-0.431942	0.56369	FALSE	Other
WCM2549_Z3	CA0090_Z4	-0.0441915	different_case	-0.184224	0.114942	0.299166	-0.431942	0.56369	FALSE	Other
WCM2549_Z4	CA0090_Z4	-0.0484596	different_case	-0.184224	0.114942	0.299166	-0.431942	0.56369	FALSE	Other
WCM2549_Z5	CA0090_Z4	0.213243	different_case	-0.184224	0.114942	0.299166	-0.431942	0.56369	FALSE	Other
WCM2549_Z6	CA0090_Z4	0.0109037	different_case	-0.184224	0.114942	0.299166	-0.431942	0.56369	FALSE	Other
WCM2939_Z2	CA0090_Z4	-0.282019	different_case	-0.184224	0.114942	0.299166	-0.431942	0.56369	FALSE	Other
WCM2939_Z3	CA0090_Z4	-0.287657	different_case	-0.184224	0.114942	0.299166	-0.431942	0.56369	FALSE	Other
WCM2939_Z4	CA0090_Z4	-0.332387	different_case	-0.184224	0.114942	0.299166	-0.431942	0.56369	FALSE	Other
WCM2939_Z6	CA0090_Z4	-0.239083	different_case	-0.184224	0.114942	0.299166	-0.431942	0.56369	FALSE	Other
WCM3574_Z1	CA0090_Z4	-0.336881	different_case	-0.184224	0.114942	0.299166	-0.431942	0.56369	FALSE	Other
WCM3574_Z2	CA0090_Z4	-0.29758	different_case	-0.184224	0.114942	0.299166	-0.431942	0.56369	FALSE	Other
WCM3574_Z3	CA0090_Z4	-0.315063	different_case	-0.184224	0.114942	0.299166	-0.431942	0.56369	FALSE	Other
WCM3574_Z4	CA0090_Z4	-0.0193072	different_case	-0.184224	0.114942	0.299166	-0.431942	0.56369	FALSE	Other
WCM3672_Z1	CA0090_Z4	0.0714405	different_case	-0.184224	0.114942	0.299166	-0.431942	0.56369	FALSE	Other
WCM3672_Z2	CA0090_Z4	-0.151436	different_case	-0.184224	0.114942	0.299166	-0.431942	0.56369	FALSE	Other
WCM63_Z11	CA0090_Z4	-0.132773	different_case	-0.184224	0.114942	0.299166	-0.431942	0.56369	FALSE	Other
WCM63_Z3	CA0090_Z4	0.0710304	different_case	-0.184224	0.114942	0.299166	-0.431942	0.56369	FALSE	Other
WCM63_Z4	CA0090_Z4	0.0580917	different_case	-0.184224	0.114942	0.299166	-0.431942	0.56369	FALSE	Other
WCM63_Z5	CA0090_Z4	0.079481	different_case	-0.184224	0.114942	0.299166	-0.431942	0.56369	FALSE	Other
WCM63_Z6	CA0090_Z4	0.0479871	different_case	-0.184224	0.114942	0.299166	-0.431942	0.56369	FALSE	Other
WCM63_Z7	CA0090_Z4	-0.176027	different_case	-0.184224	0.114942	0.299166	-0.431942	0.56369	FALSE	Other
WCM63_Z8	CA0090_Z4	-0.146603	different_case	-0.184224	0.114942	0.299166	-0.431942	0.56369	FALSE	Other
WCM63_Z9	CA0090_Z4	-0.171412	different_case	-0.184224	0.114942	0.299166	-0.431942	0.56369	FALSE	Other
WCM677_1	CA0090_Z4	0.21307	different_case	-0.184224	0.114942	0.299166	-0.431942	0.56369	FALSE	Other
WCM677_2	CA0090_Z4	0.148819	different_case	-0.184224	0.114942	0.299166	-0.431942	0.56369	FALSE	Other
WCM677_3	CA0090_Z4	0.114625	different_case	-0.184224	0.114942	0.299166	-0.431942	0.56369	FALSE	Other
WCM677_4	CA0090_Z4	-0.0164527	different_case	-0.184224	0.114942	0.299166	-0.431942	0.56369	FALSE	Other
WCM677_5	CA0090_Z4	-0.020038	different_case	-0.184224	0.114942	0.299166	-0.431942	0.56369	FALSE	Other
WCM90_1	CA0090_Z4	-0.184109	different_case	-0.184224	0.114942	0.299166	-0.431942	0.56369	FALSE	Other
WCM90_2	CA0090_Z4	-0.258448	different_case	-0.184224	0.114942	0.299166	-0.431942	0.56369	FALSE	Other
WCM90_3	CA0090_Z4	-0.301802	different_case	-0.184224	0.114942	0.299166	-0.431942	0.56369	FALSE	Other
WCM90_Z1	CA0090_Z4	-0.0858294	different_case	-0.184224	0.114942	0.299166	-0.431942	0.56369	FALSE	Other
WCM90_Z21	CA0090_Z4	0.126987	different_case	-0.184224	0.114942	0.299166	-0.431942	0.56369	FALSE	Other
DFCI16_Z1	CA0090_Z4	-0.173019	different_case	-0.184224	0.114942	0.299166	-0.431942	0.56369	FALSE	Other
DFCI19_Z1	CA0090_Z4	0.0312169	different_case	-0.184224	0.114942	0.299166	-0.431942	0.56369	FALSE	Other
WCM1024_Z1	CA0090_Z4	-0.295075	different_case	-0.184224	0.114942	0.299166	-0.431942	0.56369	FALSE	Other
WCM12_Z13	CA0090_Z4	0.182142	different_case	-0.184224	0.114942	0.299166	-0.431942	0.56369	FALSE	Other
WCM191_Z8	CA0090_Z4	-0.0743979	different_case	-0.184224	0.114942	0.299166	-0.431942	0.56369	FALSE	Other
WCM2086_Z1	CA0090_Z4	-0.0452923	different_case	-0.184224	0.114942	0.299166	-0.431942	0.56369	FALSE	Other
WCM2343_Z1	CA0090_Z4	0.0138121	different_case	-0.184224	0.114942	0.299166	-0.431942	0.56369	FALSE	Other
WCM2524_Z1	CA0090_Z4	-0.195162	different_case	-0.184224	0.114942	0.299166	-0.431942	0.56369	FALSE	Other
WCM258_Z2	CA0090_Z4	-0.105052	different_case	-0.184224	0.114942	0.299166	-0.431942	0.56369	FALSE	Other
WCM2596_Z1	CA0090_Z4	-0.182719	different_case	-0.184224	0.114942	0.299166	-0.431942	0.56369	FALSE	Other
WCM2698_Z1	CA0090_Z4	-0.186207	different_case	-0.184224	0.114942	0.299166	-0.431942	0.56369	FALSE	Other
WCM2738_Z1	CA0090_Z4	-0.214188	different_case	-0.184224	0.114942	0.299166	-0.431942	0.56369	FALSE	Other
WCM2848_X1	CA0090_Z4	-0.0686697	different_case	-0.184224	0.114942	0.299166	-0.431942	0.56369	FALSE	Other
WCM493_Z1	CA0090_Z4	-0.108664	different_case	-0.184224	0.114942	0.299166	-0.431942	0.56369	FALSE	Other
WCM59_Z2	CA0090_Z4	0.12386	different_case	-0.184224	0.114942	0.299166	-0.431942	0.56369	FALSE	Other
WCM929_Z1	CA0090_Z4	-0.36486	different_case	-0.184224	0.114942	0.299166	-0.431942	0.56369	FALSE	Other
CA0090_Z6	CA0090_Z5	0.210351	same_case	0.418858	0.845065	0.426207	-0.0923681	0.966927	FALSE	CA0090
DFCI20_Z1	CA0090_Z5	-0.145918	different_case	-0.184224	0.114942	0.299166	-0.431942	0.56369	FALSE	Other
DFCI20_Z2	CA0090_Z5	-0.185829	different_case	-0.184224	0.114942	0.299166	-0.431942	0.56369	FALSE	Other
DFCI20_Z3	CA0090_Z5	-0.129359	different_case	-0.184224	0.114942	0.299166	-0.431942	0.56369	FALSE	Other
DFCI23_Z1	CA0090_Z5	-0.139098	different_case	-0.184224	0.114942	0.299166	-0.431942	0.56369	FALSE	Other
DFCI23_Z2	CA0090_Z5	0.0365072	different_case	-0.184224	0.114942	0.299166	-0.431942	0.56369	FALSE	Other
DFCI23_Z3	CA0090_Z5	-0.13931	different_case	-0.184224	0.114942	0.299166	-0.431942	0.56369	FALSE	Other
DFCI24_Z1	CA0090_Z5	-0.030377	different_case	-0.184224	0.114942	0.299166	-0.431942	0.56369	FALSE	Other
DFCI24_Z2	CA0090_Z5	0.00904074	different_case	-0.184224	0.114942	0.299166	-0.431942	0.56369	FALSE	Other
DFCI24_Z3	CA0090_Z5	-0.0824028	different_case	-0.184224	0.114942	0.299166	-0.431942	0.56369	FALSE	Other
DFCI46_Z1	CA0090_Z5	-0.12139	different_case	-0.184224	0.114942	0.299166	-0.431942	0.56369	FALSE	Other
DFCI46_Z2	CA0090_Z5	-0.11937	different_case	-0.184224	0.114942	0.299166	-0.431942	0.56369	FALSE	Other
DFCI46_Z3	CA0090_Z5	-0.0757955	different_case	-0.184224	0.114942	0.299166	-0.431942	0.56369	FALSE	Other
DFCI46_Z4	CA0090_Z5	-0.150742	different_case	-0.184224	0.114942	0.299166	-0.431942	0.56369	FALSE	Other
DFCI46_Z5	CA0090_Z5	-0.106671	different_case	-0.184224	0.114942	0.299166	-0.431942	0.56369	FALSE	Other
DFCI53_Z1	CA0090_Z5	-0.0216418	different_case	-0.184224	0.114942	0.299166	-0.431942	0.56369	FALSE	Other
DFCI53_Z2	CA0090_Z5	-0.103076	different_case	-0.184224	0.114942	0.299166	-0.431942	0.56369	FALSE	Other
DFCI53_Z3	CA0090_Z5	-0.00911629	different_case	-0.184224	0.114942	0.299166	-0.431942	0.56369	FALSE	Other
WCM0_1	CA0090_Z5	0.0705337	different_case	-0.184224	0.114942	0.299166	-0.431942	0.56369	FALSE	Other
WCM0_2	CA0090_Z5	0.0299958	different_case	-0.184224	0.114942	0.299166	-0.431942	0.56369	FALSE	Other
WCM0_3	CA0090_Z5	0.062459	different_case	-0.184224	0.114942	0.299166	-0.431942	0.56369	FALSE	Other
WCM0_4	CA0090_Z5	0.0377504	different_case	-0.184224	0.114942	0.299166	-0.431942	0.56369	FALSE	Other
WCM0_LM1A	CA0090_Z5	0.0665207	different_case	-0.184224	0.114942	0.299166	-0.431942	0.56369	FALSE	Other
WCM0_PM2	CA0090_Z5	0.000461356	different_case	-0.184224	0.114942	0.299166	-0.431942	0.56369	FALSE	Other
WCM1070_Z4	CA0090_Z5	0.0716892	different_case	-0.184224	0.114942	0.299166	-0.431942	0.56369	FALSE	Other
WCM1070_Z5	CA0090_Z5	0.0385508	different_case	-0.184224	0.114942	0.299166	-0.431942	0.56369	FALSE	Other
WCM1070_Z6	CA0090_Z5	0.161163	different_case	-0.184224	0.114942	0.299166	-0.431942	0.56369	FALSE	Other
WCM1070_Z7	CA0090_Z5	-0.00645393	different_case	-0.184224	0.114942	0.299166	-0.431942	0.56369	FALSE	Other
WCM1070_Z8	CA0090_Z5	0.0111441	different_case	-0.184224	0.114942	0.299166	-0.431942	0.56369	FALSE	Other
WCM1089_Z1	CA0090_Z5	-0.00359275	different_case	-0.184224	0.114942	0.299166	-0.431942	0.56369	FALSE	Other
WCM1089_Z2	CA0090_Z5	0.119715	different_case	-0.184224	0.114942	0.299166	-0.431942	0.56369	FALSE	Other
WCM1089_Z3	CA0090_Z5	0.113848	different_case	-0.184224	0.114942	0.299166	-0.431942	0.56369	FALSE	Other
WCM1358_Z1	CA0090_Z5	-0.17297	different_case	-0.184224	0.114942	0.299166	-0.431942	0.56369	FALSE	Other
WCM1358_Z2	CA0090_Z5	0.155337	different_case	-0.184224	0.114942	0.299166	-0.431942	0.56369	FALSE	Other
WCM1358_Z3	CA0090_Z5	0.12277	different_case	-0.184224	0.114942	0.299166	-0.431942	0.56369	FALSE	Other
WCM1358_Z4	CA0090_Z5	0.109642	different_case	-0.184224	0.114942	0.299166	-0.431942	0.56369	FALSE	Other
WCM159_1	CA0090_Z5	-0.225572	different_case	-0.184224	0.114942	0.299166	-0.431942	0.56369	FALSE	Other
WCM159_2	CA0090_Z5	-0.205676	different_case	-0.184224	0.114942	0.299166	-0.431942	0.56369	FALSE	Other
WCM159_3	CA0090_Z5	-0.187742	different_case	-0.184224	0.114942	0.299166	-0.431942	0.56369	FALSE	Other
WCM159_Z6	CA0090_Z5	-0.178789	different_case	-0.184224	0.114942	0.299166	-0.431942	0.56369	FALSE	Other
WCM2549_Z1	CA0090_Z5	-0.184149	different_case	-0.184224	0.114942	0.299166	-0.431942	0.56369	FALSE	Other
WCM2549_Z2	CA0090_Z5	-0.148147	different_case	-0.184224	0.114942	0.299166	-0.431942	0.56369	FALSE	Other
WCM2549_Z3	CA0090_Z5	-0.153434	different_case	-0.184224	0.114942	0.299166	-0.431942	0.56369	FALSE	Other
WCM2549_Z4	CA0090_Z5	0.0741013	different_case	-0.184224	0.114942	0.299166	-0.431942	0.56369	FALSE	Other
WCM2549_Z5	CA0090_Z5	-0.0406233	different_case	-0.184224	0.114942	0.299166	-0.431942	0.56369	FALSE	Other
WCM2549_Z6	CA0090_Z5	-0.150055	different_case	-0.184224	0.114942	0.299166	-0.431942	0.56369	FALSE	Other
WCM2939_Z2	CA0090_Z5	-0.106188	different_case	-0.184224	0.114942	0.299166	-0.431942	0.56369	FALSE	Other
WCM2939_Z3	CA0090_Z5	-0.123798	different_case	-0.184224	0.114942	0.299166	-0.431942	0.56369	FALSE	Other
WCM2939_Z4	CA0090_Z5	-0.229795	different_case	-0.184224	0.114942	0.299166	-0.431942	0.56369	FALSE	Other
WCM2939_Z6	CA0090_Z5	-0.0632106	different_case	-0.184224	0.114942	0.299166	-0.431942	0.56369	FALSE	Other
WCM3574_Z1	CA0090_Z5	-0.175895	different_case	-0.184224	0.114942	0.299166	-0.431942	0.56369	FALSE	Other
WCM3574_Z2	CA0090_Z5	-0.147569	different_case	-0.184224	0.114942	0.299166	-0.431942	0.56369	FALSE	Other
WCM3574_Z3	CA0090_Z5	-0.169245	different_case	-0.184224	0.114942	0.299166	-0.431942	0.56369	FALSE	Other
WCM3574_Z4	CA0090_Z5	0.146167	different_case	-0.184224	0.114942	0.299166	-0.431942	0.56369	FALSE	Other
WCM3672_Z1	CA0090_Z5	0.0942757	different_case	-0.184224	0.114942	0.299166	-0.431942	0.56369	FALSE	Other
WCM3672_Z2	CA0090_Z5	0.185542	different_case	-0.184224	0.114942	0.299166	-0.431942	0.56369	FALSE	Other
WCM63_Z11	CA0090_Z5	0.0099479	different_case	-0.184224	0.114942	0.299166	-0.431942	0.56369	FALSE	Other
WCM63_Z3	CA0090_Z5	0.0332728	different_case	-0.184224	0.114942	0.299166	-0.431942	0.56369	FALSE	Other
WCM63_Z4	CA0090_Z5	0.0297047	different_case	-0.184224	0.114942	0.299166	-0.431942	0.56369	FALSE	Other
WCM63_Z5	CA0090_Z5	0.0401979	different_case	-0.184224	0.114942	0.299166	-0.431942	0.56369	FALSE	Other
WCM63_Z6	CA0090_Z5	0.157016	different_case	-0.184224	0.114942	0.299166	-0.431942	0.56369	FALSE	Other
WCM63_Z7	CA0090_Z5	-0.0575866	different_case	-0.184224	0.114942	0.299166	-0.431942	0.56369	FALSE	Other
WCM63_Z8	CA0090_Z5	-0.034369	different_case	-0.184224	0.114942	0.299166	-0.431942	0.56369	FALSE	Other
WCM63_Z9	CA0090_Z5	-0.0321372	different_case	-0.184224	0.114942	0.299166	-0.431942	0.56369	FALSE	Other
WCM677_1	CA0090_Z5	0.00941252	different_case	-0.184224	0.114942	0.299166	-0.431942	0.56369	FALSE	Other
WCM677_2	CA0090_Z5	-0.0529952	different_case	-0.184224	0.114942	0.299166	-0.431942	0.56369	FALSE	Other
WCM677_3	CA0090_Z5	-0.046493	different_case	-0.184224	0.114942	0.299166	-0.431942	0.56369	FALSE	Other
WCM677_4	CA0090_Z5	-0.0630804	different_case	-0.184224	0.114942	0.299166	-0.431942	0.56369	FALSE	Other
WCM677_5	CA0090_Z5	-0.0662303	different_case	-0.184224	0.114942	0.299166	-0.431942	0.56369	FALSE	Other
WCM90_1	CA0090_Z5	0.0587976	different_case	-0.184224	0.114942	0.299166	-0.431942	0.56369	FALSE	Other
WCM90_2	CA0090_Z5	-0.0856692	different_case	-0.184224	0.114942	0.299166	-0.431942	0.56369	FALSE	Other
WCM90_3	CA0090_Z5	-0.0121507	different_case	-0.184224	0.114942	0.299166	-0.431942	0.56369	FALSE	Other
WCM90_Z1	CA0090_Z5	-0.0177029	different_case	-0.184224	0.114942	0.299166	-0.431942	0.56369	FALSE	Other
WCM90_Z21	CA0090_Z5	0.0920819	different_case	-0.184224	0.114942	0.299166	-0.431942	0.56369	FALSE	Other
DFCI16_Z1	CA0090_Z5	-0.0946102	different_case	-0.184224	0.114942	0.299166	-0.431942	0.56369	FALSE	Other
DFCI19_Z1	CA0090_Z5	-0.0462598	different_case	-0.184224	0.114942	0.299166	-0.431942	0.56369	FALSE	Other
WCM1024_Z1	CA0090_Z5	-0.136534	different_case	-0.184224	0.114942	0.299166	-0.431942	0.56369	FALSE	Other
WCM12_Z13	CA0090_Z5	0.131737	different_case	-0.184224	0.114942	0.299166	-0.431942	0.56369	FALSE	Other
WCM191_Z8	CA0090_Z5	0.068407	different_case	-0.184224	0.114942	0.299166	-0.431942	0.56369	FALSE	Other
WCM2086_Z1	CA0090_Z5	-0.0274694	different_case	-0.184224	0.114942	0.299166	-0.431942	0.56369	FALSE	Other
WCM2343_Z1	CA0090_Z5	0.117769	different_case	-0.184224	0.114942	0.299166	-0.431942	0.56369	FALSE	Other
WCM2524_Z1	CA0090_Z5	-0.116533	different_case	-0.184224	0.114942	0.299166	-0.431942	0.56369	FALSE	Other
WCM258_Z2	CA0090_Z5	-0.0162732	different_case	-0.184224	0.114942	0.299166	-0.431942	0.56369	FALSE	Other
WCM2596_Z1	CA0090_Z5	-0.0814507	different_case	-0.184224	0.114942	0.299166	-0.431942	0.56369	FALSE	Other
WCM2698_Z1	CA0090_Z5	-0.0484303	different_case	-0.184224	0.114942	0.299166	-0.431942	0.56369	FALSE	Other
WCM2738_Z1	CA0090_Z5	-0.033097	different_case	-0.184224	0.114942	0.299166	-0.431942	0.56369	FALSE	Other
WCM2848_X1	CA0090_Z5	0.112372	different_case	-0.184224	0.114942	0.299166	-0.431942	0.56369	FALSE	Other
WCM493_Z1	CA0090_Z5	-0.0206626	different_case	-0.184224	0.114942	0.299166	-0.431942	0.56369	FALSE	Other
WCM59_Z2	CA0090_Z5	0.065	different_case	-0.184224	0.114942	0.299166	-0.431942	0.56369	FALSE	Other
WCM929_Z1	CA0090_Z5	-0.209326	different_case	-0.184224	0.114942	0.299166	-0.431942	0.56369	FALSE	Other
DFCI20_Z1	CA0090_Z6	-0.261367	different_case	-0.184224	0.114942	0.299166	-0.431942	0.56369	FALSE	Other
DFCI20_Z2	CA0090_Z6	-0.219855	different_case	-0.184224	0.114942	0.299166	-0.431942	0.56369	FALSE	Other
DFCI20_Z3	CA0090_Z6	-0.21729	different_case	-0.184224	0.114942	0.299166	-0.431942	0.56369	FALSE	Other
DFCI23_Z1	CA0090_Z6	0.145529	different_case	-0.184224	0.114942	0.299166	-0.431942	0.56369	FALSE	Other
DFCI23_Z2	CA0090_Z6	0.0643232	different_case	-0.184224	0.114942	0.299166	-0.431942	0.56369	FALSE	Other
DFCI23_Z3	CA0090_Z6	0.211618	different_case	-0.184224	0.114942	0.299166	-0.431942	0.56369	FALSE	Other
DFCI24_Z1	CA0090_Z6	-0.11685	different_case	-0.184224	0.114942	0.299166	-0.431942	0.56369	FALSE	Other
DFCI24_Z2	CA0090_Z6	-0.016553	different_case	-0.184224	0.114942	0.299166	-0.431942	0.56369	FALSE	Other
DFCI24_Z3	CA0090_Z6	-0.163204	different_case	-0.184224	0.114942	0.299166	-0.431942	0.56369	FALSE	Other
DFCI46_Z1	CA0090_Z6	0.127547	different_case	-0.184224	0.114942	0.299166	-0.431942	0.56369	FALSE	Other
DFCI46_Z2	CA0090_Z6	0.0632508	different_case	-0.184224	0.114942	0.299166	-0.431942	0.56369	FALSE	Other
DFCI46_Z3	CA0090_Z6	0.153318	different_case	-0.184224	0.114942	0.299166	-0.431942	0.56369	FALSE	Other
DFCI46_Z4	CA0090_Z6	0.0576709	different_case	-0.184224	0.114942	0.299166	-0.431942	0.56369	FALSE	Other
DFCI46_Z5	CA0090_Z6	0.136098	different_case	-0.184224	0.114942	0.299166	-0.431942	0.56369	FALSE	Other
DFCI53_Z1	CA0090_Z6	-0.30121	different_case	-0.184224	0.114942	0.299166	-0.431942	0.56369	FALSE	Other
DFCI53_Z2	CA0090_Z6	0.137845	different_case	-0.184224	0.114942	0.299166	-0.431942	0.56369	FALSE	Other
DFCI53_Z3	CA0090_Z6	0.191757	different_case	-0.184224	0.114942	0.299166	-0.431942	0.56369	FALSE	Other
WCM0_1	CA0090_Z6	0.315495	different_case	-0.184224	0.114942	0.299166	-0.431942	0.56369	FALSE	Other
WCM0_2	CA0090_Z6	0.341457	different_case	-0.184224	0.114942	0.299166	-0.431942	0.56369	FALSE	Other
WCM0_3	CA0090_Z6	0.357221	different_case	-0.184224	0.114942	0.299166	-0.431942	0.56369	FALSE	Other
WCM0_4	CA0090_Z6	0.316919	different_case	-0.184224	0.114942	0.299166	-0.431942	0.56369	FALSE	Other
WCM0_LM1A	CA0090_Z6	0.293032	different_case	-0.184224	0.114942	0.299166	-0.431942	0.56369	FALSE	Other
WCM0_PM2	CA0090_Z6	0.314977	different_case	-0.184224	0.114942	0.299166	-0.431942	0.56369	FALSE	Other
WCM1070_Z4	CA0090_Z6	-0.0377064	different_case	-0.184224	0.114942	0.299166	-0.431942	0.56369	FALSE	Other
WCM1070_Z5	CA0090_Z6	-0.0525356	different_case	-0.184224	0.114942	0.299166	-0.431942	0.56369	FALSE	Other
WCM1070_Z6	CA0090_Z6	-0.0600227	different_case	-0.184224	0.114942	0.299166	-0.431942	0.56369	FALSE	Other
WCM1070_Z7	CA0090_Z6	-0.0436048	different_case	-0.184224	0.114942	0.299166	-0.431942	0.56369	FALSE	Other
WCM1070_Z8	CA0090_Z6	-0.0891169	different_case	-0.184224	0.114942	0.299166	-0.431942	0.56369	FALSE	Other
WCM1089_Z1	CA0090_Z6	-0.0205944	different_case	-0.184224	0.114942	0.299166	-0.431942	0.56369	FALSE	Other
WCM1089_Z2	CA0090_Z6	-0.135172	different_case	-0.184224	0.114942	0.299166	-0.431942	0.56369	FALSE	Other
WCM1089_Z3	CA0090_Z6	-0.0571832	different_case	-0.184224	0.114942	0.299166	-0.431942	0.56369	FALSE	Other
WCM1358_Z1	CA0090_Z6	-0.287712	different_case	-0.184224	0.114942	0.299166	-0.431942	0.56369	FALSE	Other
WCM1358_Z2	CA0090_Z6	-0.169918	different_case	-0.184224	0.114942	0.299166	-0.431942	0.56369	FALSE	Other
WCM1358_Z3	CA0090_Z6	-0.112581	different_case	-0.184224	0.114942	0.299166	-0.431942	0.56369	FALSE	Other
WCM1358_Z4	CA0090_Z6	-0.131659	different_case	-0.184224	0.114942	0.299166	-0.431942	0.56369	FALSE	Other
WCM159_1	CA0090_Z6	-0.23844	different_case	-0.184224	0.114942	0.299166	-0.431942	0.56369	FALSE	Other
WCM159_2	CA0090_Z6	-0.272859	different_case	-0.184224	0.114942	0.299166	-0.431942	0.56369	FALSE	Other
WCM159_3	CA0090_Z6	-0.287932	different_case	-0.184224	0.114942	0.299166	-0.431942	0.56369	FALSE	Other
WCM159_Z6	CA0090_Z6	-0.297473	different_case	-0.184224	0.114942	0.299166	-0.431942	0.56369	FALSE	Other
WCM2549_Z1	CA0090_Z6	0.130044	different_case	-0.184224	0.114942	0.299166	-0.431942	0.56369	FALSE	Other
WCM2549_Z2	CA0090_Z6	0.150935	different_case	-0.184224	0.114942	0.299166	-0.431942	0.56369	FALSE	Other
WCM2549_Z3	CA0090_Z6	0.173129	different_case	-0.184224	0.114942	0.299166	-0.431942	0.56369	FALSE	Other
WCM2549_Z4	CA0090_Z6	-0.0710588	different_case	-0.184224	0.114942	0.299166	-0.431942	0.56369	FALSE	Other
WCM2549_Z5	CA0090_Z6	0.096434	different_case	-0.184224	0.114942	0.299166	-0.431942	0.56369	FALSE	Other
WCM2549_Z6	CA0090_Z6	0.131334	different_case	-0.184224	0.114942	0.299166	-0.431942	0.56369	FALSE	Other
WCM2939_Z2	CA0090_Z6	-0.383813	different_case	-0.184224	0.114942	0.299166	-0.431942	0.56369	FALSE	Other
WCM2939_Z3	CA0090_Z6	-0.382093	different_case	-0.184224	0.114942	0.299166	-0.431942	0.56369	FALSE	Other
WCM2939_Z4	CA0090_Z6	-0.312428	different_case	-0.184224	0.114942	0.299166	-0.431942	0.56369	FALSE	Other
WCM2939_Z6	CA0090_Z6	-0.355896	different_case	-0.184224	0.114942	0.299166	-0.431942	0.56369	FALSE	Other
WCM3574_Z1	CA0090_Z6	-0.285084	different_case	-0.184224	0.114942	0.299166	-0.431942	0.56369	FALSE	Other
WCM3574_Z2	CA0090_Z6	-0.25995	different_case	-0.184224	0.114942	0.299166	-0.431942	0.56369	FALSE	Other
WCM3574_Z3	CA0090_Z6	-0.307725	different_case	-0.184224	0.114942	0.299166	-0.431942	0.56369	FALSE	Other
WCM3574_Z4	CA0090_Z6	-0.158693	different_case	-0.184224	0.114942	0.299166	-0.431942	0.56369	FALSE	Other
WCM3672_Z1	CA0090_Z6	-0.3242	different_case	-0.184224	0.114942	0.299166	-0.431942	0.56369	FALSE	Other
WCM3672_Z2	CA0090_Z6	-0.287509	different_case	-0.184224	0.114942	0.299166	-0.431942	0.56369	FALSE	Other
WCM63_Z11	CA0090_Z6	-0.127609	different_case	-0.184224	0.114942	0.299166	-0.431942	0.56369	FALSE	Other
WCM63_Z3	CA0090_Z6	-0.109045	different_case	-0.184224	0.114942	0.299166	-0.431942	0.56369	FALSE	Other
WCM63_Z4	CA0090_Z6	-0.135155	different_case	-0.184224	0.114942	0.299166	-0.431942	0.56369	FALSE	Other
WCM63_Z5	CA0090_Z6	-0.101761	different_case	-0.184224	0.114942	0.299166	-0.431942	0.56369	FALSE	Other
WCM63_Z6	CA0090_Z6	0.0169821	different_case	-0.184224	0.114942	0.299166	-0.431942	0.56369	FALSE	Other
WCM63_Z7	CA0090_Z6	-0.123421	different_case	-0.184224	0.114942	0.299166	-0.431942	0.56369	FALSE	Other
WCM63_Z8	CA0090_Z6	-0.0858006	different_case	-0.184224	0.114942	0.299166	-0.431942	0.56369	FALSE	Other
WCM63_Z9	CA0090_Z6	-0.130116	different_case	-0.184224	0.114942	0.299166	-0.431942	0.56369	FALSE	Other
WCM677_1	CA0090_Z6	0.447154	different_case	-0.184224	0.114942	0.299166	-0.431942	0.56369	FALSE	Other
WCM677_2	CA0090_Z6	0.192668	different_case	-0.184224	0.114942	0.299166	-0.431942	0.56369	FALSE	Other
WCM677_3	CA0090_Z6	0.227057	different_case	-0.184224	0.114942	0.299166	-0.431942	0.56369	FALSE	Other
WCM677_4	CA0090_Z6	0.20193	different_case	-0.184224	0.114942	0.299166	-0.431942	0.56369	FALSE	Other
WCM677_5	CA0090_Z6	0.218549	different_case	-0.184224	0.114942	0.299166	-0.431942	0.56369	FALSE	Other
WCM90_1	CA0090_Z6	-0.306503	different_case	-0.184224	0.114942	0.299166	-0.431942	0.56369	FALSE	Other
WCM90_2	CA0090_Z6	-0.273926	different_case	-0.184224	0.114942	0.299166	-0.431942	0.56369	FALSE	Other
WCM90_3	CA0090_Z6	-0.28381	different_case	-0.184224	0.114942	0.299166	-0.431942	0.56369	FALSE	Other
WCM90_Z1	CA0090_Z6	-0.368757	different_case	-0.184224	0.114942	0.299166	-0.431942	0.56369	FALSE	Other
WCM90_Z21	CA0090_Z6	-0.33714	different_case	-0.184224	0.114942	0.299166	-0.431942	0.56369	FALSE	Other
DFCI16_Z1	CA0090_Z6	-0.243259	different_case	-0.184224	0.114942	0.299166	-0.431942	0.56369	FALSE	Other
DFCI19_Z1	CA0090_Z6	-0.31777	different_case	-0.184224	0.114942	0.299166	-0.431942	0.56369	FALSE	Other
WCM1024_Z1	CA0090_Z6	-0.26989	different_case	-0.184224	0.114942	0.299166	-0.431942	0.56369	FALSE	Other
WCM12_Z13	CA0090_Z6	0.180431	different_case	-0.184224	0.114942	0.299166	-0.431942	0.56369	FALSE	Other
WCM191_Z8	CA0090_Z6	-0.124322	different_case	-0.184224	0.114942	0.299166	-0.431942	0.56369	FALSE	Other
WCM2086_Z1	CA0090_Z6	-0.117863	different_case	-0.184224	0.114942	0.299166	-0.431942	0.56369	FALSE	Other
WCM2343_Z1	CA0090_Z6	-0.0367776	different_case	-0.184224	0.114942	0.299166	-0.431942	0.56369	FALSE	Other
WCM2524_Z1	CA0090_Z6	-0.162559	different_case	-0.184224	0.114942	0.299166	-0.431942	0.56369	FALSE	Other
WCM258_Z2	CA0090_Z6	-0.0541429	different_case	-0.184224	0.114942	0.299166	-0.431942	0.56369	FALSE	Other
WCM2596_Z1	CA0090_Z6	-0.253599	different_case	-0.184224	0.114942	0.299166	-0.431942	0.56369	FALSE	Other
WCM2698_Z1	CA0090_Z6	-0.21377	different_case	-0.184224	0.114942	0.299166	-0.431942	0.56369	FALSE	Other
WCM2738_Z1	CA0090_Z6	-0.2572	different_case	-0.184224	0.114942	0.299166	-0.431942	0.56369	FALSE	Other
WCM2848_X1	CA0090_Z6	-0.126208	different_case	-0.184224	0.114942	0.299166	-0.431942	0.56369	FALSE	Other
WCM493_Z1	CA0090_Z6	-0.130747	different_case	-0.184224	0.114942	0.299166	-0.431942	0.56369	FALSE	Other
WCM59_Z2	CA0090_Z6	0.170979	different_case	-0.184224	0.114942	0.299166	-0.431942	0.56369	FALSE	Other
WCM929_Z1	CA0090_Z6	-0.299443	different_case	-0.184224	0.114942	0.299166	-0.431942	0.56369	FALSE	Other
DFCI20_Z2	DFCI20_Z1	0.87107	same_case	0.418858	0.845065	0.426207	-0.0923681	0.966927	FALSE	Other
DFCI20_Z3	DFCI20_Z1	0.909662	same_case	0.418858	0.845065	0.426207	-0.0923681	0.966927	FALSE	Other
DFCI23_Z1	DFCI20_Z1	-0.136146	different_case	-0.184224	0.114942	0.299166	-0.431942	0.56369	FALSE	Other
DFCI23_Z2	DFCI20_Z1	-0.112814	different_case	-0.184224	0.114942	0.299166	-0.431942	0.56369	FALSE	Other
DFCI23_Z3	DFCI20_Z1	-0.180045	different_case	-0.184224	0.114942	0.299166	-0.431942	0.56369	FALSE	Other
DFCI24_Z1	DFCI20_Z1	-0.00935037	different_case	-0.184224	0.114942	0.299166	-0.431942	0.56369	FALSE	Other
DFCI24_Z2	DFCI20_Z1	0.00550564	different_case	-0.184224	0.114942	0.299166	-0.431942	0.56369	FALSE	Other
DFCI24_Z3	DFCI20_Z1	0.224772	different_case	-0.184224	0.114942	0.299166	-0.431942	0.56369	FALSE	Other
DFCI46_Z1	DFCI20_Z1	-0.220062	different_case	-0.184224	0.114942	0.299166	-0.431942	0.56369	FALSE	Other
DFCI46_Z2	DFCI20_Z1	-0.179827	different_case	-0.184224	0.114942	0.299166	-0.431942	0.56369	FALSE	Other
DFCI46_Z3	DFCI20_Z1	-0.192677	different_case	-0.184224	0.114942	0.299166	-0.431942	0.56369	FALSE	Other
DFCI46_Z4	DFCI20_Z1	-0.173559	different_case	-0.184224	0.114942	0.299166	-0.431942	0.56369	FALSE	Other
DFCI46_Z5	DFCI20_Z1	-0.19532	different_case	-0.184224	0.114942	0.299166	-0.431942	0.56369	FALSE	Other
DFCI53_Z1	DFCI20_Z1	0.197706	different_case	-0.184224	0.114942	0.299166	-0.431942	0.56369	FALSE	Other
DFCI53_Z2	DFCI20_Z1	-0.11214	different_case	-0.184224	0.114942	0.299166	-0.431942	0.56369	FALSE	Other
DFCI53_Z3	DFCI20_Z1	-0.210653	different_case	-0.184224	0.114942	0.299166	-0.431942	0.56369	FALSE	Other
WCM0_1	DFCI20_Z1	-0.331948	different_case	-0.184224	0.114942	0.299166	-0.431942	0.56369	FALSE	Other
WCM0_2	DFCI20_Z1	-0.331279	different_case	-0.184224	0.114942	0.299166	-0.431942	0.56369	FALSE	Other
WCM0_3	DFCI20_Z1	-0.3504	different_case	-0.184224	0.114942	0.299166	-0.431942	0.56369	FALSE	Other
WCM0_4	DFCI20_Z1	-0.348093	different_case	-0.184224	0.114942	0.299166	-0.431942	0.56369	FALSE	Other
WCM0_LM1A	DFCI20_Z1	-0.351568	different_case	-0.184224	0.114942	0.299166	-0.431942	0.56369	FALSE	Other
WCM0_PM2	DFCI20_Z1	-0.33078	different_case	-0.184224	0.114942	0.299166	-0.431942	0.56369	FALSE	Other
WCM1070_Z4	DFCI20_Z1	0.0151546	different_case	-0.184224	0.114942	0.299166	-0.431942	0.56369	FALSE	Other
WCM1070_Z5	DFCI20_Z1	0.097978	different_case	-0.184224	0.114942	0.299166	-0.431942	0.56369	FALSE	Other
WCM1070_Z6	DFCI20_Z1	-0.0638437	different_case	-0.184224	0.114942	0.299166	-0.431942	0.56369	FALSE	Other
WCM1070_Z7	DFCI20_Z1	0.0893372	different_case	-0.184224	0.114942	0.299166	-0.431942	0.56369	FALSE	Other
WCM1070_Z8	DFCI20_Z1	0.085383	different_case	-0.184224	0.114942	0.299166	-0.431942	0.56369	FALSE	Other
WCM1089_Z1	DFCI20_Z1	0.0866869	different_case	-0.184224	0.114942	0.299166	-0.431942	0.56369	FALSE	Other
WCM1089_Z2	DFCI20_Z1	0.0796645	different_case	-0.184224	0.114942	0.299166	-0.431942	0.56369	FALSE	Other
WCM1089_Z3	DFCI20_Z1	0.0367273	different_case	-0.184224	0.114942	0.299166	-0.431942	0.56369	FALSE	Other
WCM1358_Z1	DFCI20_Z1	0.28273	different_case	-0.184224	0.114942	0.299166	-0.431942	0.56369	FALSE	Other
WCM1358_Z2	DFCI20_Z1	0.0691681	different_case	-0.184224	0.114942	0.299166	-0.431942	0.56369	FALSE	Other
WCM1358_Z3	DFCI20_Z1	0.124731	different_case	-0.184224	0.114942	0.299166	-0.431942	0.56369	FALSE	Other
WCM1358_Z4	DFCI20_Z1	0.138429	different_case	-0.184224	0.114942	0.299166	-0.431942	0.56369	FALSE	Other
WCM159_1	DFCI20_Z1	0.114942	different_case	-0.184224	0.114942	0.299166	-0.431942	0.56369	FALSE	Other
WCM159_2	DFCI20_Z1	0.243958	different_case	-0.184224	0.114942	0.299166	-0.431942	0.56369	FALSE	Other
WCM159_3	DFCI20_Z1	0.196198	different_case	-0.184224	0.114942	0.299166	-0.431942	0.56369	FALSE	Other
WCM159_Z6	DFCI20_Z1	0.167458	different_case	-0.184224	0.114942	0.299166	-0.431942	0.56369	FALSE	Other
WCM2549_Z1	DFCI20_Z1	-0.208792	different_case	-0.184224	0.114942	0.299166	-0.431942	0.56369	FALSE	Other
WCM2549_Z2	DFCI20_Z1	-0.205295	different_case	-0.184224	0.114942	0.299166	-0.431942	0.56369	FALSE	Other
WCM2549_Z3	DFCI20_Z1	-0.216847	different_case	-0.184224	0.114942	0.299166	-0.431942	0.56369	FALSE	Other
WCM2549_Z4	DFCI20_Z1	-0.189358	different_case	-0.184224	0.114942	0.299166	-0.431942	0.56369	FALSE	Other
WCM2549_Z5	DFCI20_Z1	-0.280541	different_case	-0.184224	0.114942	0.299166	-0.431942	0.56369	FALSE	Other
WCM2549_Z6	DFCI20_Z1	-0.22707	different_case	-0.184224	0.114942	0.299166	-0.431942	0.56369	FALSE	Other
WCM2939_Z2	DFCI20_Z1	0.390495	different_case	-0.184224	0.114942	0.299166	-0.431942	0.56369	FALSE	Other
WCM2939_Z3	DFCI20_Z1	0.417669	different_case	-0.184224	0.114942	0.299166	-0.431942	0.56369	FALSE	Other
WCM2939_Z4	DFCI20_Z1	0.443333	different_case	-0.184224	0.114942	0.299166	-0.431942	0.56369	FALSE	Other
WCM2939_Z6	DFCI20_Z1	0.34481	different_case	-0.184224	0.114942	0.299166	-0.431942	0.56369	FALSE	Other
WCM3574_Z1	DFCI20_Z1	0.183705	different_case	-0.184224	0.114942	0.299166	-0.431942	0.56369	FALSE	Other
WCM3574_Z2	DFCI20_Z1	0.137587	different_case	-0.184224	0.114942	0.299166	-0.431942	0.56369	FALSE	Other
WCM3574_Z3	DFCI20_Z1	0.172481	different_case	-0.184224	0.114942	0.299166	-0.431942	0.56369	FALSE	Other
WCM3574_Z4	DFCI20_Z1	-0.0459719	different_case	-0.184224	0.114942	0.299166	-0.431942	0.56369	FALSE	Other
WCM3672_Z1	DFCI20_Z1	0.0360992	different_case	-0.184224	0.114942	0.299166	-0.431942	0.56369	FALSE	Other
WCM3672_Z2	DFCI20_Z1	0.0395493	different_case	-0.184224	0.114942	0.299166	-0.431942	0.56369	FALSE	Other
WCM63_Z11	DFCI20_Z1	-0.0239183	different_case	-0.184224	0.114942	0.299166	-0.431942	0.56369	FALSE	Other
WCM63_Z3	DFCI20_Z1	0.191806	different_case	-0.184224	0.114942	0.299166	-0.431942	0.56369	FALSE	Other
WCM63_Z4	DFCI20_Z1	0.188105	different_case	-0.184224	0.114942	0.299166	-0.431942	0.56369	FALSE	Other
WCM63_Z5	DFCI20_Z1	0.187627	different_case	-0.184224	0.114942	0.299166	-0.431942	0.56369	FALSE	Other
WCM63_Z6	DFCI20_Z1	-0.136453	different_case	-0.184224	0.114942	0.299166	-0.431942	0.56369	FALSE	Other
WCM63_Z7	DFCI20_Z1	-0.0302413	different_case	-0.184224	0.114942	0.299166	-0.431942	0.56369	FALSE	Other
WCM63_Z8	DFCI20_Z1	-0.0173363	different_case	-0.184224	0.114942	0.299166	-0.431942	0.56369	FALSE	Other
WCM63_Z9	DFCI20_Z1	-0.00458632	different_case	-0.184224	0.114942	0.299166	-0.431942	0.56369	FALSE	Other
WCM677_1	DFCI20_Z1	-0.334333	different_case	-0.184224	0.114942	0.299166	-0.431942	0.56369	FALSE	Other
WCM677_2	DFCI20_Z1	-0.219968	different_case	-0.184224	0.114942	0.299166	-0.431942	0.56369	FALSE	Other
WCM677_3	DFCI20_Z1	-0.211456	different_case	-0.184224	0.114942	0.299166	-0.431942	0.56369	FALSE	Other
WCM677_4	DFCI20_Z1	-0.15783	different_case	-0.184224	0.114942	0.299166	-0.431942	0.56369	FALSE	Other
WCM677_5	DFCI20_Z1	-0.171275	different_case	-0.184224	0.114942	0.299166	-0.431942	0.56369	FALSE	Other
WCM90_1	DFCI20_Z1	0.0560675	different_case	-0.184224	0.114942	0.299166	-0.431942	0.56369	FALSE	Other
WCM90_2	DFCI20_Z1	0.128789	different_case	-0.184224	0.114942	0.299166	-0.431942	0.56369	FALSE	Other
WCM90_3	DFCI20_Z1	0.214661	different_case	-0.184224	0.114942	0.299166	-0.431942	0.56369	FALSE	Other
WCM90_Z1	DFCI20_Z1	0.112803	different_case	-0.184224	0.114942	0.299166	-0.431942	0.56369	FALSE	Other
WCM90_Z21	DFCI20_Z1	0.0928947	different_case	-0.184224	0.114942	0.299166	-0.431942	0.56369	FALSE	Other
DFCI16_Z1	DFCI20_Z1	0.359796	different_case	-0.184224	0.114942	0.299166	-0.431942	0.56369	FALSE	Other
DFCI19_Z1	DFCI20_Z1	0.23832	different_case	-0.184224	0.114942	0.299166	-0.431942	0.56369	FALSE	Other
WCM1024_Z1	DFCI20_Z1	0.378178	different_case	-0.184224	0.114942	0.299166	-0.431942	0.56369	FALSE	Other
WCM12_Z13	DFCI20_Z1	-0.215902	different_case	-0.184224	0.114942	0.299166	-0.431942	0.56369	FALSE	Other
WCM191_Z8	DFCI20_Z1	0.152118	different_case	-0.184224	0.114942	0.299166	-0.431942	0.56369	FALSE	Other
WCM2086_Z1	DFCI20_Z1	0.107787	different_case	-0.184224	0.114942	0.299166	-0.431942	0.56369	FALSE	Other
WCM2343_Z1	DFCI20_Z1	0.0286255	different_case	-0.184224	0.114942	0.299166	-0.431942	0.56369	FALSE	Other
WCM2524_Z1	DFCI20_Z1	0.138186	different_case	-0.184224	0.114942	0.299166	-0.431942	0.56369	FALSE	Other
WCM258_Z2	DFCI20_Z1	0.217778	different_case	-0.184224	0.114942	0.299166	-0.431942	0.56369	FALSE	Other
WCM2596_Z1	DFCI20_Z1	0.00441279	different_case	-0.184224	0.114942	0.299166	-0.431942	0.56369	FALSE	Other
WCM2698_Z1	DFCI20_Z1	0.0576832	different_case	-0.184224	0.114942	0.299166	-0.431942	0.56369	FALSE	Other
WCM2738_Z1	DFCI20_Z1	0.0578402	different_case	-0.184224	0.114942	0.299166	-0.431942	0.56369	FALSE	Other
WCM2848_X1	DFCI20_Z1	-0.0047606	different_case	-0.184224	0.114942	0.299166	-0.431942	0.56369	FALSE	Other
WCM493_Z1	DFCI20_Z1	0.201143	different_case	-0.184224	0.114942	0.299166	-0.431942	0.56369	FALSE	Other
WCM59_Z2	DFCI20_Z1	-0.00826859	different_case	-0.184224	0.114942	0.299166	-0.431942	0.56369	FALSE	Other
WCM929_Z1	DFCI20_Z1	0.260555	different_case	-0.184224	0.114942	0.299166	-0.431942	0.56369	FALSE	Other
DFCI20_Z3	DFCI20_Z2	0.876677	same_case	0.418858	0.845065	0.426207	-0.0923681	0.966927	FALSE	Other
DFCI23_Z1	DFCI20_Z2	-0.0977956	different_case	-0.184224	0.114942	0.299166	-0.431942	0.56369	FALSE	Other
DFCI23_Z2	DFCI20_Z2	-0.0941179	different_case	-0.184224	0.114942	0.299166	-0.431942	0.56369	FALSE	Other
DFCI23_Z3	DFCI20_Z2	-0.131839	different_case	-0.184224	0.114942	0.299166	-0.431942	0.56369	FALSE	Other
DFCI24_Z1	DFCI20_Z2	-0.042824	different_case	-0.184224	0.114942	0.299166	-0.431942	0.56369	FALSE	Other
DFCI24_Z2	DFCI20_Z2	-0.0287452	different_case	-0.184224	0.114942	0.299166	-0.431942	0.56369	FALSE	Other
DFCI24_Z3	DFCI20_Z2	0.177227	different_case	-0.184224	0.114942	0.299166	-0.431942	0.56369	FALSE	Other
DFCI46_Z1	DFCI20_Z2	-0.127197	different_case	-0.184224	0.114942	0.299166	-0.431942	0.56369	FALSE	Other
DFCI46_Z2	DFCI20_Z2	-0.0917244	different_case	-0.184224	0.114942	0.299166	-0.431942	0.56369	FALSE	Other
DFCI46_Z3	DFCI20_Z2	-0.117491	different_case	-0.184224	0.114942	0.299166	-0.431942	0.56369	FALSE	Other
DFCI46_Z4	DFCI20_Z2	-0.100531	different_case	-0.184224	0.114942	0.299166	-0.431942	0.56369	FALSE	Other
DFCI46_Z5	DFCI20_Z2	-0.112723	different_case	-0.184224	0.114942	0.299166	-0.431942	0.56369	FALSE	Other
DFCI53_Z1	DFCI20_Z2	0.150474	different_case	-0.184224	0.114942	0.299166	-0.431942	0.56369	FALSE	Other
DFCI53_Z2	DFCI20_Z2	-0.044077	different_case	-0.184224	0.114942	0.299166	-0.431942	0.56369	FALSE	Other
DFCI53_Z3	DFCI20_Z2	-0.161408	different_case	-0.184224	0.114942	0.299166	-0.431942	0.56369	FALSE	Other
WCM0_1	DFCI20_Z2	-0.309038	different_case	-0.184224	0.114942	0.299166	-0.431942	0.56369	FALSE	Other
WCM0_2	DFCI20_Z2	-0.277194	different_case	-0.184224	0.114942	0.299166	-0.431942	0.56369	FALSE	Other
WCM0_3	DFCI20_Z2	-0.321977	different_case	-0.184224	0.114942	0.299166	-0.431942	0.56369	FALSE	Other
WCM0_4	DFCI20_Z2	-0.313684	different_case	-0.184224	0.114942	0.299166	-0.431942	0.56369	FALSE	Other
WCM0_LM1A	DFCI20_Z2	-0.325411	different_case	-0.184224	0.114942	0.299166	-0.431942	0.56369	FALSE	Other
WCM0_PM2	DFCI20_Z2	-0.284598	different_case	-0.184224	0.114942	0.299166	-0.431942	0.56369	FALSE	Other
WCM1070_Z4	DFCI20_Z2	0.0274594	different_case	-0.184224	0.114942	0.299166	-0.431942	0.56369	FALSE	Other
WCM1070_Z5	DFCI20_Z2	0.0890636	different_case	-0.184224	0.114942	0.299166	-0.431942	0.56369	FALSE	Other
WCM1070_Z6	DFCI20_Z2	-0.0561883	different_case	-0.184224	0.114942	0.299166	-0.431942	0.56369	FALSE	Other
WCM1070_Z7	DFCI20_Z2	0.0960203	different_case	-0.184224	0.114942	0.299166	-0.431942	0.56369	FALSE	Other
WCM1070_Z8	DFCI20_Z2	0.0883064	different_case	-0.184224	0.114942	0.299166	-0.431942	0.56369	FALSE	Other
WCM1089_Z1	DFCI20_Z2	0.0597232	different_case	-0.184224	0.114942	0.299166	-0.431942	0.56369	FALSE	Other
WCM1089_Z2	DFCI20_Z2	0.0302079	different_case	-0.184224	0.114942	0.299166	-0.431942	0.56369	FALSE	Other
WCM1089_Z3	DFCI20_Z2	0.0171375	different_case	-0.184224	0.114942	0.299166	-0.431942	0.56369	FALSE	Other
WCM1358_Z1	DFCI20_Z2	0.247322	different_case	-0.184224	0.114942	0.299166	-0.431942	0.56369	FALSE	Other
WCM1358_Z2	DFCI20_Z2	0.0145313	different_case	-0.184224	0.114942	0.299166	-0.431942	0.56369	FALSE	Other
WCM1358_Z3	DFCI20_Z2	0.0445775	different_case	-0.184224	0.114942	0.299166	-0.431942	0.56369	FALSE	Other
WCM1358_Z4	DFCI20_Z2	0.0554248	different_case	-0.184224	0.114942	0.299166	-0.431942	0.56369	FALSE	Other
WCM159_1	DFCI20_Z2	0.12756	different_case	-0.184224	0.114942	0.299166	-0.431942	0.56369	FALSE	Other
WCM159_2	DFCI20_Z2	0.211029	different_case	-0.184224	0.114942	0.299166	-0.431942	0.56369	FALSE	Other
WCM159_3	DFCI20_Z2	0.183946	different_case	-0.184224	0.114942	0.299166	-0.431942	0.56369	FALSE	Other
WCM159_Z6	DFCI20_Z2	0.14965	different_case	-0.184224	0.114942	0.299166	-0.431942	0.56369	FALSE	Other
WCM2549_Z1	DFCI20_Z2	-0.153827	different_case	-0.184224	0.114942	0.299166	-0.431942	0.56369	FALSE	Other
WCM2549_Z2	DFCI20_Z2	-0.161331	different_case	-0.184224	0.114942	0.299166	-0.431942	0.56369	FALSE	Other
WCM2549_Z3	DFCI20_Z2	-0.159573	different_case	-0.184224	0.114942	0.299166	-0.431942	0.56369	FALSE	Other
WCM2549_Z4	DFCI20_Z2	-0.184425	different_case	-0.184224	0.114942	0.299166	-0.431942	0.56369	FALSE	Other
WCM2549_Z5	DFCI20_Z2	-0.23681	different_case	-0.184224	0.114942	0.299166	-0.431942	0.56369	FALSE	Other
WCM2549_Z6	DFCI20_Z2	-0.175863	different_case	-0.184224	0.114942	0.299166	-0.431942	0.56369	FALSE	Other
WCM2939_Z2	DFCI20_Z2	0.330152	different_case	-0.184224	0.114942	0.299166	-0.431942	0.56369	FALSE	Other
WCM2939_Z3	DFCI20_Z2	0.350733	different_case	-0.184224	0.114942	0.299166	-0.431942	0.56369	FALSE	Other
WCM2939_Z4	DFCI20_Z2	0.423321	different_case	-0.184224	0.114942	0.299166	-0.431942	0.56369	FALSE	Other
WCM2939_Z6	DFCI20_Z2	0.288087	different_case	-0.184224	0.114942	0.299166	-0.431942	0.56369	FALSE	Other
WCM3574_Z1	DFCI20_Z2	0.186517	different_case	-0.184224	0.114942	0.299166	-0.431942	0.56369	FALSE	Other
WCM3574_Z2	DFCI20_Z2	0.149882	different_case	-0.184224	0.114942	0.299166	-0.431942	0.56369	FALSE	Other
WCM3574_Z3	DFCI20_Z2	0.16878	different_case	-0.184224	0.114942	0.299166	-0.431942	0.56369	FALSE	Other
WCM3574_Z4	DFCI20_Z2	-0.103316	different_case	-0.184224	0.114942	0.299166	-0.431942	0.56369	FALSE	Other
WCM3672_Z1	DFCI20_Z2	0.0262856	different_case	-0.184224	0.114942	0.299166	-0.431942	0.56369	FALSE	Other
WCM3672_Z2	DFCI20_Z2	-0.0266533	different_case	-0.184224	0.114942	0.299166	-0.431942	0.56369	FALSE	Other
WCM63_Z11	DFCI20_Z2	-0.0187036	different_case	-0.184224	0.114942	0.299166	-0.431942	0.56369	FALSE	Other
WCM63_Z3	DFCI20_Z2	0.148085	different_case	-0.184224	0.114942	0.299166	-0.431942	0.56369	FALSE	Other
WCM63_Z4	DFCI20_Z2	0.128464	different_case	-0.184224	0.114942	0.299166	-0.431942	0.56369	FALSE	Other
WCM63_Z5	DFCI20_Z2	0.149932	different_case	-0.184224	0.114942	0.299166	-0.431942	0.56369	FALSE	Other
WCM63_Z6	DFCI20_Z2	-0.156751	different_case	-0.184224	0.114942	0.299166	-0.431942	0.56369	FALSE	Other
WCM63_Z7	DFCI20_Z2	-0.0118018	different_case	-0.184224	0.114942	0.299166	-0.431942	0.56369	FALSE	Other
WCM63_Z8	DFCI20_Z2	-0.030661	different_case	-0.184224	0.114942	0.299166	-0.431942	0.56369	FALSE	Other
WCM63_Z9	DFCI20_Z2	-0.00165861	different_case	-0.184224	0.114942	0.299166	-0.431942	0.56369	FALSE	Other
WCM677_1	DFCI20_Z2	-0.276054	different_case	-0.184224	0.114942	0.299166	-0.431942	0.56369	FALSE	Other
WCM677_2	DFCI20_Z2	-0.162065	different_case	-0.184224	0.114942	0.299166	-0.431942	0.56369	FALSE	Other
WCM677_3	DFCI20_Z2	-0.154497	different_case	-0.184224	0.114942	0.299166	-0.431942	0.56369	FALSE	Other
WCM677_4	DFCI20_Z2	-0.12923	different_case	-0.184224	0.114942	0.299166	-0.431942	0.56369	FALSE	Other
WCM677_5	DFCI20_Z2	-0.121448	different_case	-0.184224	0.114942	0.299166	-0.431942	0.56369	FALSE	Other
WCM90_1	DFCI20_Z2	0.0104083	different_case	-0.184224	0.114942	0.299166	-0.431942	0.56369	FALSE	Other
WCM90_2	DFCI20_Z2	0.0918912	different_case	-0.184224	0.114942	0.299166	-0.431942	0.56369	FALSE	Other
WCM90_3	DFCI20_Z2	0.196165	different_case	-0.184224	0.114942	0.299166	-0.431942	0.56369	FALSE	Other
WCM90_Z1	DFCI20_Z2	0.0518497	different_case	-0.184224	0.114942	0.299166	-0.431942	0.56369	FALSE	Other
WCM90_Z21	DFCI20_Z2	0.0545098	different_case	-0.184224	0.114942	0.299166	-0.431942	0.56369	FALSE	Other
DFCI16_Z1	DFCI20_Z2	0.311934	different_case	-0.184224	0.114942	0.299166	-0.431942	0.56369	FALSE	Other
DFCI19_Z1	DFCI20_Z2	0.207713	different_case	-0.184224	0.114942	0.299166	-0.431942	0.56369	FALSE	Other
WCM1024_Z1	DFCI20_Z2	0.342767	different_case	-0.184224	0.114942	0.299166	-0.431942	0.56369	FALSE	Other
WCM12_Z13	DFCI20_Z2	-0.239263	different_case	-0.184224	0.114942	0.299166	-0.431942	0.56369	FALSE	Other
WCM191_Z8	DFCI20_Z2	0.135535	different_case	-0.184224	0.114942	0.299166	-0.431942	0.56369	FALSE	Other
WCM2086_Z1	DFCI20_Z2	0.0830562	different_case	-0.184224	0.114942	0.299166	-0.431942	0.56369	FALSE	Other
WCM2343_Z1	DFCI20_Z2	-0.0303543	different_case	-0.184224	0.114942	0.299166	-0.431942	0.56369	FALSE	Other
WCM2524_Z1	DFCI20_Z2	0.0835292	different_case	-0.184224	0.114942	0.299166	-0.431942	0.56369	FALSE	Other
WCM258_Z2	DFCI20_Z2	0.217941	different_case	-0.184224	0.114942	0.299166	-0.431942	0.56369	FALSE	Other
WCM2596_Z1	DFCI20_Z2	-0.0297583	different_case	-0.184224	0.114942	0.299166	-0.431942	0.56369	FALSE	Other
WCM2698_Z1	DFCI20_Z2	0.0118708	different_case	-0.184224	0.114942	0.299166	-0.431942	0.56369	FALSE	Other
WCM2738_Z1	DFCI20_Z2	-0.00814235	different_case	-0.184224	0.114942	0.299166	-0.431942	0.56369	FALSE	Other
WCM2848_X1	DFCI20_Z2	-0.0815139	different_case	-0.184224	0.114942	0.299166	-0.431942	0.56369	FALSE	Other
WCM493_Z1	DFCI20_Z2	0.177892	different_case	-0.184224	0.114942	0.299166	-0.431942	0.56369	FALSE	Other
WCM59_Z2	DFCI20_Z2	-0.00412387	different_case	-0.184224	0.114942	0.299166	-0.431942	0.56369	FALSE	Other
WCM929_Z1	DFCI20_Z2	0.278033	different_case	-0.184224	0.114942	0.299166	-0.431942	0.56369	FALSE	Other
DFCI23_Z1	DFCI20_Z3	-0.169094	different_case	-0.184224	0.114942	0.299166	-0.431942	0.56369	FALSE	Other
DFCI23_Z2	DFCI20_Z3	-0.167792	different_case	-0.184224	0.114942	0.299166	-0.431942	0.56369	FALSE	Other
DFCI23_Z3	DFCI20_Z3	-0.136225	different_case	-0.184224	0.114942	0.299166	-0.431942	0.56369	FALSE	Other
DFCI24_Z1	DFCI20_Z3	-0.128021	different_case	-0.184224	0.114942	0.299166	-0.431942	0.56369	FALSE	Other
DFCI24_Z2	DFCI20_Z3	-0.0570462	different_case	-0.184224	0.114942	0.299166	-0.431942	0.56369	FALSE	Other
DFCI24_Z3	DFCI20_Z3	0.16027	different_case	-0.184224	0.114942	0.299166	-0.431942	0.56369	FALSE	Other
DFCI46_Z1	DFCI20_Z3	-0.186421	different_case	-0.184224	0.114942	0.299166	-0.431942	0.56369	FALSE	Other
DFCI46_Z2	DFCI20_Z3	-0.193757	different_case	-0.184224	0.114942	0.299166	-0.431942	0.56369	FALSE	Other
DFCI46_Z3	DFCI20_Z3	-0.140733	different_case	-0.184224	0.114942	0.299166	-0.431942	0.56369	FALSE	Other
DFCI46_Z4	DFCI20_Z3	-0.186773	different_case	-0.184224	0.114942	0.299166	-0.431942	0.56369	FALSE	Other
DFCI46_Z5	DFCI20_Z3	-0.169437	different_case	-0.184224	0.114942	0.299166	-0.431942	0.56369	FALSE	Other
DFCI53_Z1	DFCI20_Z3	0.150827	different_case	-0.184224	0.114942	0.299166	-0.431942	0.56369	FALSE	Other
DFCI53_Z2	DFCI20_Z3	-0.0512396	different_case	-0.184224	0.114942	0.299166	-0.431942	0.56369	FALSE	Other
DFCI53_Z3	DFCI20_Z3	-0.15692	different_case	-0.184224	0.114942	0.299166	-0.431942	0.56369	FALSE	Other
WCM0_1	DFCI20_Z3	-0.290409	different_case	-0.184224	0.114942	0.299166	-0.431942	0.56369	FALSE	Other
WCM0_2	DFCI20_Z3	-0.271529	different_case	-0.184224	0.114942	0.299166	-0.431942	0.56369	FALSE	Other
WCM0_3	DFCI20_Z3	-0.309878	different_case	-0.184224	0.114942	0.299166	-0.431942	0.56369	FALSE	Other
WCM0_4	DFCI20_Z3	-0.335849	different_case	-0.184224	0.114942	0.299166	-0.431942	0.56369	FALSE	Other
WCM0_LM1A	DFCI20_Z3	-0.302039	different_case	-0.184224	0.114942	0.299166	-0.431942	0.56369	FALSE	Other
WCM0_PM2	DFCI20_Z3	-0.283341	different_case	-0.184224	0.114942	0.299166	-0.431942	0.56369	FALSE	Other
WCM1070_Z4	DFCI20_Z3	0.00935167	different_case	-0.184224	0.114942	0.299166	-0.431942	0.56369	FALSE	Other
WCM1070_Z5	DFCI20_Z3	0.126641	different_case	-0.184224	0.114942	0.299166	-0.431942	0.56369	FALSE	Other
WCM1070_Z6	DFCI20_Z3	-0.0266383	different_case	-0.184224	0.114942	0.299166	-0.431942	0.56369	FALSE	Other
WCM1070_Z7	DFCI20_Z3	0.125246	different_case	-0.184224	0.114942	0.299166	-0.431942	0.56369	FALSE	Other
WCM1070_Z8	DFCI20_Z3	0.0945272	different_case	-0.184224	0.114942	0.299166	-0.431942	0.56369	FALSE	Other
WCM1089_Z1	DFCI20_Z3	0.112123	different_case	-0.184224	0.114942	0.299166	-0.431942	0.56369	FALSE	Other
WCM1089_Z2	DFCI20_Z3	0.0934777	different_case	-0.184224	0.114942	0.299166	-0.431942	0.56369	FALSE	Other
WCM1089_Z3	DFCI20_Z3	0.0907747	different_case	-0.184224	0.114942	0.299166	-0.431942	0.56369	FALSE	Other
WCM1358_Z1	DFCI20_Z3	0.248028	different_case	-0.184224	0.114942	0.299166	-0.431942	0.56369	FALSE	Other
WCM1358_Z2	DFCI20_Z3	0.0815808	different_case	-0.184224	0.114942	0.299166	-0.431942	0.56369	FALSE	Other
WCM1358_Z3	DFCI20_Z3	0.137478	different_case	-0.184224	0.114942	0.299166	-0.431942	0.56369	FALSE	Other
WCM1358_Z4	DFCI20_Z3	0.121764	different_case	-0.184224	0.114942	0.299166	-0.431942	0.56369	FALSE	Other
WCM159_1	DFCI20_Z3	0.12357	different_case	-0.184224	0.114942	0.299166	-0.431942	0.56369	FALSE	Other
WCM159_2	DFCI20_Z3	0.227798	different_case	-0.184224	0.114942	0.299166	-0.431942	0.56369	FALSE	Other
WCM159_3	DFCI20_Z3	0.17874	different_case	-0.184224	0.114942	0.299166	-0.431942	0.56369	FALSE	Other
WCM159_Z6	DFCI20_Z3	0.153558	different_case	-0.184224	0.114942	0.299166	-0.431942	0.56369	FALSE	Other
WCM2549_Z1	DFCI20_Z3	-0.194461	different_case	-0.184224	0.114942	0.299166	-0.431942	0.56369	FALSE	Other
WCM2549_Z2	DFCI20_Z3	-0.203523	different_case	-0.184224	0.114942	0.299166	-0.431942	0.56369	FALSE	Other
WCM2549_Z3	DFCI20_Z3	-0.194338	different_case	-0.184224	0.114942	0.299166	-0.431942	0.56369	FALSE	Other
WCM2549_Z4	DFCI20_Z3	-0.244618	different_case	-0.184224	0.114942	0.299166	-0.431942	0.56369	FALSE	Other
WCM2549_Z5	DFCI20_Z3	-0.245407	different_case	-0.184224	0.114942	0.299166	-0.431942	0.56369	FALSE	Other
WCM2549_Z6	DFCI20_Z3	-0.194377	different_case	-0.184224	0.114942	0.299166	-0.431942	0.56369	FALSE	Other
WCM2939_Z2	DFCI20_Z3	0.322665	different_case	-0.184224	0.114942	0.299166	-0.431942	0.56369	FALSE	Other
WCM2939_Z3	DFCI20_Z3	0.378589	different_case	-0.184224	0.114942	0.299166	-0.431942	0.56369	FALSE	Other
WCM2939_Z4	DFCI20_Z3	0.494352	different_case	-0.184224	0.114942	0.299166	-0.431942	0.56369	FALSE	Other
WCM2939_Z6	DFCI20_Z3	0.302914	different_case	-0.184224	0.114942	0.299166	-0.431942	0.56369	FALSE	Other
WCM3574_Z1	DFCI20_Z3	0.180773	different_case	-0.184224	0.114942	0.299166	-0.431942	0.56369	FALSE	Other
WCM3574_Z2	DFCI20_Z3	0.149045	different_case	-0.184224	0.114942	0.299166	-0.431942	0.56369	FALSE	Other
WCM3574_Z3	DFCI20_Z3	0.129699	different_case	-0.184224	0.114942	0.299166	-0.431942	0.56369	FALSE	Other
WCM3574_Z4	DFCI20_Z3	-0.086289	different_case	-0.184224	0.114942	0.299166	-0.431942	0.56369	FALSE	Other
WCM3672_Z1	DFCI20_Z3	0.0762147	different_case	-0.184224	0.114942	0.299166	-0.431942	0.56369	FALSE	Other
WCM3672_Z2	DFCI20_Z3	-0.0596767	different_case	-0.184224	0.114942	0.299166	-0.431942	0.56369	FALSE	Other
WCM63_Z11	DFCI20_Z3	-0.0757216	different_case	-0.184224	0.114942	0.299166	-0.431942	0.56369	FALSE	Other
WCM63_Z3	DFCI20_Z3	0.194079	different_case	-0.184224	0.114942	0.299166	-0.431942	0.56369	FALSE	Other
WCM63_Z4	DFCI20_Z3	0.176816	different_case	-0.184224	0.114942	0.299166	-0.431942	0.56369	FALSE	Other
WCM63_Z5	DFCI20_Z3	0.199662	different_case	-0.184224	0.114942	0.299166	-0.431942	0.56369	FALSE	Other
WCM63_Z6	DFCI20_Z3	-0.211904	different_case	-0.184224	0.114942	0.299166	-0.431942	0.56369	FALSE	Other
WCM63_Z7	DFCI20_Z3	-0.0841811	different_case	-0.184224	0.114942	0.299166	-0.431942	0.56369	FALSE	Other
WCM63_Z8	DFCI20_Z3	-0.0752907	different_case	-0.184224	0.114942	0.299166	-0.431942	0.56369	FALSE	Other
WCM63_Z9	DFCI20_Z3	-0.053554	different_case	-0.184224	0.114942	0.299166	-0.431942	0.56369	FALSE	Other
WCM677_1	DFCI20_Z3	-0.309475	different_case	-0.184224	0.114942	0.299166	-0.431942	0.56369	FALSE	Other
WCM677_2	DFCI20_Z3	-0.210758	different_case	-0.184224	0.114942	0.299166	-0.431942	0.56369	FALSE	Other
WCM677_3	DFCI20_Z3	-0.167841	different_case	-0.184224	0.114942	0.299166	-0.431942	0.56369	FALSE	Other
WCM677_4	DFCI20_Z3	-0.171786	different_case	-0.184224	0.114942	0.299166	-0.431942	0.56369	FALSE	Other
WCM677_5	DFCI20_Z3	-0.152997	different_case	-0.184224	0.114942	0.299166	-0.431942	0.56369	FALSE	Other
WCM90_1	DFCI20_Z3	-0.0263514	different_case	-0.184224	0.114942	0.299166	-0.431942	0.56369	FALSE	Other
WCM90_2	DFCI20_Z3	0.10546	different_case	-0.184224	0.114942	0.299166	-0.431942	0.56369	FALSE	Other
WCM90_3	DFCI20_Z3	0.202431	different_case	-0.184224	0.114942	0.299166	-0.431942	0.56369	FALSE	Other
WCM90_Z1	DFCI20_Z3	0.0798866	different_case	-0.184224	0.114942	0.299166	-0.431942	0.56369	FALSE	Other
WCM90_Z21	DFCI20_Z3	0.0951275	different_case	-0.184224	0.114942	0.299166	-0.431942	0.56369	FALSE	Other
DFCI16_Z1	DFCI20_Z3	0.352426	different_case	-0.184224	0.114942	0.299166	-0.431942	0.56369	FALSE	Other
DFCI19_Z1	DFCI20_Z3	0.254775	different_case	-0.184224	0.114942	0.299166	-0.431942	0.56369	FALSE	Other
WCM1024_Z1	DFCI20_Z3	0.356573	different_case	-0.184224	0.114942	0.299166	-0.431942	0.56369	FALSE	Other
WCM12_Z13	DFCI20_Z3	-0.214083	different_case	-0.184224	0.114942	0.299166	-0.431942	0.56369	FALSE	Other
WCM191_Z8	DFCI20_Z3	0.170667	different_case	-0.184224	0.114942	0.299166	-0.431942	0.56369	FALSE	Other
WCM2086_Z1	DFCI20_Z3	0.10431	different_case	-0.184224	0.114942	0.299166	-0.431942	0.56369	FALSE	Other
WCM2343_Z1	DFCI20_Z3	-0.0183173	different_case	-0.184224	0.114942	0.299166	-0.431942	0.56369	FALSE	Other
WCM2524_Z1	DFCI20_Z3	0.134722	different_case	-0.184224	0.114942	0.299166	-0.431942	0.56369	FALSE	Other
WCM258_Z2	DFCI20_Z3	0.242159	different_case	-0.184224	0.114942	0.299166	-0.431942	0.56369	FALSE	Other
WCM2596_Z1	DFCI20_Z3	-0.0341262	different_case	-0.184224	0.114942	0.299166	-0.431942	0.56369	FALSE	Other
WCM2698_Z1	DFCI20_Z3	0.031001	different_case	-0.184224	0.114942	0.299166	-0.431942	0.56369	FALSE	Other
WCM2738_Z1	DFCI20_Z3	0.0283993	different_case	-0.184224	0.114942	0.299166	-0.431942	0.56369	FALSE	Other
WCM2848_X1	DFCI20_Z3	-0.0639997	different_case	-0.184224	0.114942	0.299166	-0.431942	0.56369	FALSE	Other
WCM493_Z1	DFCI20_Z3	0.191027	different_case	-0.184224	0.114942	0.299166	-0.431942	0.56369	FALSE	Other
WCM59_Z2	DFCI20_Z3	0.0398777	different_case	-0.184224	0.114942	0.299166	-0.431942	0.56369	FALSE	Other
WCM929_Z1	DFCI20_Z3	0.28041	different_case	-0.184224	0.114942	0.299166	-0.431942	0.56369	FALSE	Other
DFCI23_Z2	DFCI23_Z1	0.687199	same_case	0.418858	0.845065	0.426207	-0.0923681	0.966927	FALSE	Other
DFCI23_Z3	DFCI23_Z1	0.660535	same_case	0.418858	0.845065	0.426207	-0.0923681	0.966927	FALSE	Other
DFCI24_Z1	DFCI23_Z1	0.499818	different_case	-0.184224	0.114942	0.299166	-0.431942	0.56369	FALSE	Other
DFCI24_Z2	DFCI23_Z1	0.467938	different_case	-0.184224	0.114942	0.299166	-0.431942	0.56369	FALSE	Other
DFCI24_Z3	DFCI23_Z1	0.229385	different_case	-0.184224	0.114942	0.299166	-0.431942	0.56369	FALSE	Other
DFCI46_Z1	DFCI23_Z1	0.226481	different_case	-0.184224	0.114942	0.299166	-0.431942	0.56369	FALSE	Other
DFCI46_Z2	DFCI23_Z1	0.280817	different_case	-0.184224	0.114942	0.299166	-0.431942	0.56369	FALSE	Other
DFCI46_Z3	DFCI23_Z1	0.157659	different_case	-0.184224	0.114942	0.299166	-0.431942	0.56369	FALSE	Other
DFCI46_Z4	DFCI23_Z1	0.305957	different_case	-0.184224	0.114942	0.299166	-0.431942	0.56369	FALSE	Other
DFCI46_Z5	DFCI23_Z1	0.251711	different_case	-0.184224	0.114942	0.299166	-0.431942	0.56369	FALSE	Other
DFCI53_Z1	DFCI23_Z1	-0.0137163	different_case	-0.184224	0.114942	0.299166	-0.431942	0.56369	FALSE	Other
DFCI53_Z2	DFCI23_Z1	0.196336	different_case	-0.184224	0.114942	0.299166	-0.431942	0.56369	FALSE	Other
DFCI53_Z3	DFCI23_Z1	0.137698	different_case	-0.184224	0.114942	0.299166	-0.431942	0.56369	FALSE	Other
WCM0_1	DFCI23_Z1	0.0762455	different_case	-0.184224	0.114942	0.299166	-0.431942	0.56369	FALSE	Other
WCM0_2	DFCI23_Z1	0.122849	different_case	-0.184224	0.114942	0.299166	-0.431942	0.56369	FALSE	Other
WCM0_3	DFCI23_Z1	0.104807	different_case	-0.184224	0.114942	0.299166	-0.431942	0.56369	FALSE	Other
WCM0_4	DFCI23_Z1	0.158056	different_case	-0.184224	0.114942	0.299166	-0.431942	0.56369	FALSE	Other
WCM0_LM1A	DFCI23_Z1	0.046093	different_case	-0.184224	0.114942	0.299166	-0.431942	0.56369	FALSE	Other
WCM0_PM2	DFCI23_Z1	0.132877	different_case	-0.184224	0.114942	0.299166	-0.431942	0.56369	FALSE	Other
WCM1070_Z4	DFCI23_Z1	-0.227853	different_case	-0.184224	0.114942	0.299166	-0.431942	0.56369	FALSE	Other
WCM1070_Z5	DFCI23_Z1	-0.311811	different_case	-0.184224	0.114942	0.299166	-0.431942	0.56369	FALSE	Other
WCM1070_Z6	DFCI23_Z1	-0.354382	different_case	-0.184224	0.114942	0.299166	-0.431942	0.56369	FALSE	Other
WCM1070_Z7	DFCI23_Z1	-0.304918	different_case	-0.184224	0.114942	0.299166	-0.431942	0.56369	FALSE	Other
WCM1070_Z8	DFCI23_Z1	-0.274952	different_case	-0.184224	0.114942	0.299166	-0.431942	0.56369	FALSE	Other
WCM1089_Z1	DFCI23_Z1	-0.297417	different_case	-0.184224	0.114942	0.299166	-0.431942	0.56369	FALSE	Other
WCM1089_Z2	DFCI23_Z1	-0.431942	different_case	-0.184224	0.114942	0.299166	-0.431942	0.56369	FALSE	Other
WCM1089_Z3	DFCI23_Z1	-0.382999	different_case	-0.184224	0.114942	0.299166	-0.431942	0.56369	FALSE	Other
WCM1358_Z1	DFCI23_Z1	-0.152815	different_case	-0.184224	0.114942	0.299166	-0.431942	0.56369	FALSE	Other
WCM1358_Z2	DFCI23_Z1	-0.419327	different_case	-0.184224	0.114942	0.299166	-0.431942	0.56369	FALSE	Other
WCM1358_Z3	DFCI23_Z1	-0.368819	different_case	-0.184224	0.114942	0.299166	-0.431942	0.56369	FALSE	Other
WCM1358_Z4	DFCI23_Z1	-0.332316	different_case	-0.184224	0.114942	0.299166	-0.431942	0.56369	FALSE	Other
WCM159_1	DFCI23_Z1	-0.00036362	different_case	-0.184224	0.114942	0.299166	-0.431942	0.56369	FALSE	Other
WCM159_2	DFCI23_Z1	-0.0742097	different_case	-0.184224	0.114942	0.299166	-0.431942	0.56369	FALSE	Other
WCM159_3	DFCI23_Z1	-0.0395957	different_case	-0.184224	0.114942	0.299166	-0.431942	0.56369	FALSE	Other
WCM159_Z6	DFCI23_Z1	-0.0360801	different_case	-0.184224	0.114942	0.299166	-0.431942	0.56369	FALSE	Other
WCM2549_Z1	DFCI23_Z1	0.295553	different_case	-0.184224	0.114942	0.299166	-0.431942	0.56369	FALSE	Other
WCM2549_Z2	DFCI23_Z1	0.272203	different_case	-0.184224	0.114942	0.299166	-0.431942	0.56369	FALSE	Other
WCM2549_Z3	DFCI23_Z1	0.294379	different_case	-0.184224	0.114942	0.299166	-0.431942	0.56369	FALSE	Other
WCM2549_Z4	DFCI23_Z1	0.233754	different_case	-0.184224	0.114942	0.299166	-0.431942	0.56369	FALSE	Other
WCM2549_Z5	DFCI23_Z1	0.146174	different_case	-0.184224	0.114942	0.299166	-0.431942	0.56369	FALSE	Other
WCM2549_Z6	DFCI23_Z1	0.270088	different_case	-0.184224	0.114942	0.299166	-0.431942	0.56369	FALSE	Other
WCM2939_Z2	DFCI23_Z1	-0.0263853	different_case	-0.184224	0.114942	0.299166	-0.431942	0.56369	FALSE	Other
WCM2939_Z3	DFCI23_Z1	-0.0753624	different_case	-0.184224	0.114942	0.299166	-0.431942	0.56369	FALSE	Other
WCM2939_Z4	DFCI23_Z1	-0.181385	different_case	-0.184224	0.114942	0.299166	-0.431942	0.56369	FALSE	Other
WCM2939_Z6	DFCI23_Z1	-0.00937859	different_case	-0.184224	0.114942	0.299166	-0.431942	0.56369	FALSE	Other
WCM3574_Z1	DFCI23_Z1	-0.0945216	different_case	-0.184224	0.114942	0.299166	-0.431942	0.56369	FALSE	Other
WCM3574_Z2	DFCI23_Z1	-0.124314	different_case	-0.184224	0.114942	0.299166	-0.431942	0.56369	FALSE	Other
WCM3574_Z3	DFCI23_Z1	-0.0331998	different_case	-0.184224	0.114942	0.299166	-0.431942	0.56369	FALSE	Other
WCM3574_Z4	DFCI23_Z1	-0.072985	different_case	-0.184224	0.114942	0.299166	-0.431942	0.56369	FALSE	Other
WCM3672_Z1	DFCI23_Z1	-0.253243	different_case	-0.184224	0.114942	0.299166	-0.431942	0.56369	FALSE	Other
WCM3672_Z2	DFCI23_Z1	0.0452278	different_case	-0.184224	0.114942	0.299166	-0.431942	0.56369	FALSE	Other
WCM63_Z11	DFCI23_Z1	0.0302653	different_case	-0.184224	0.114942	0.299166	-0.431942	0.56369	FALSE	Other
WCM63_Z3	DFCI23_Z1	-0.420555	different_case	-0.184224	0.114942	0.299166	-0.431942	0.56369	FALSE	Other
WCM63_Z4	DFCI23_Z1	-0.411946	different_case	-0.184224	0.114942	0.299166	-0.431942	0.56369	FALSE	Other
WCM63_Z5	DFCI23_Z1	-0.424582	different_case	-0.184224	0.114942	0.299166	-0.431942	0.56369	FALSE	Other
WCM63_Z6	DFCI23_Z1	-0.0967497	different_case	-0.184224	0.114942	0.299166	-0.431942	0.56369	FALSE	Other
WCM63_Z7	DFCI23_Z1	0.041528	different_case	-0.184224	0.114942	0.299166	-0.431942	0.56369	FALSE	Other
WCM63_Z8	DFCI23_Z1	-0.0146959	different_case	-0.184224	0.114942	0.299166	-0.431942	0.56369	FALSE	Other
WCM63_Z9	DFCI23_Z1	-0.0150334	different_case	-0.184224	0.114942	0.299166	-0.431942	0.56369	FALSE	Other
WCM677_1	DFCI23_Z1	0.22217	different_case	-0.184224	0.114942	0.299166	-0.431942	0.56369	FALSE	Other
WCM677_2	DFCI23_Z1	0.349042	different_case	-0.184224	0.114942	0.299166	-0.431942	0.56369	FALSE	Other
WCM677_3	DFCI23_Z1	0.291014	different_case	-0.184224	0.114942	0.299166	-0.431942	0.56369	FALSE	Other
WCM677_4	DFCI23_Z1	0.356392	different_case	-0.184224	0.114942	0.299166	-0.431942	0.56369	FALSE	Other
WCM677_5	DFCI23_Z1	0.334877	different_case	-0.184224	0.114942	0.299166	-0.431942	0.56369	FALSE	Other
WCM90_1	DFCI23_Z1	0.0545928	different_case	-0.184224	0.114942	0.299166	-0.431942	0.56369	FALSE	Other
WCM90_2	DFCI23_Z1	-0.0755167	different_case	-0.184224	0.114942	0.299166	-0.431942	0.56369	FALSE	Other
WCM90_3	DFCI23_Z1	-0.136345	different_case	-0.184224	0.114942	0.299166	-0.431942	0.56369	FALSE	Other
WCM90_Z1	DFCI23_Z1	-0.168197	different_case	-0.184224	0.114942	0.299166	-0.431942	0.56369	FALSE	Other
WCM90_Z21	DFCI23_Z1	-0.293898	different_case	-0.184224	0.114942	0.299166	-0.431942	0.56369	FALSE	Other
DFCI16_Z1	DFCI23_Z1	-0.0488315	different_case	-0.184224	0.114942	0.299166	-0.431942	0.56369	FALSE	Other
DFCI19_Z1	DFCI23_Z1	-0.244125	different_case	-0.184224	0.114942	0.299166	-0.431942	0.56369	FALSE	Other
WCM1024_Z1	DFCI23_Z1	-0.19894	different_case	-0.184224	0.114942	0.299166	-0.431942	0.56369	FALSE	Other
WCM12_Z13	DFCI23_Z1	-0.0518405	different_case	-0.184224	0.114942	0.299166	-0.431942	0.56369	FALSE	Other
WCM191_Z8	DFCI23_Z1	-0.250255	different_case	-0.184224	0.114942	0.299166	-0.431942	0.56369	FALSE	Other
WCM2086_Z1	DFCI23_Z1	-0.312806	different_case	-0.184224	0.114942	0.299166	-0.431942	0.56369	FALSE	Other
WCM2343_Z1	DFCI23_Z1	-0.277474	different_case	-0.184224	0.114942	0.299166	-0.431942	0.56369	FALSE	Other
WCM2524_Z1	DFCI23_Z1	-0.118448	different_case	-0.184224	0.114942	0.299166	-0.431942	0.56369	FALSE	Other
WCM258_Z2	DFCI23_Z1	-0.3016	different_case	-0.184224	0.114942	0.299166	-0.431942	0.56369	FALSE	Other
WCM2596_Z1	DFCI23_Z1	-0.117392	different_case	-0.184224	0.114942	0.299166	-0.431942	0.56369	FALSE	Other
WCM2698_Z1	DFCI23_Z1	-0.132232	different_case	-0.184224	0.114942	0.299166	-0.431942	0.56369	FALSE	Other
WCM2738_Z1	DFCI23_Z1	-0.169753	different_case	-0.184224	0.114942	0.299166	-0.431942	0.56369	FALSE	Other
WCM2848_X1	DFCI23_Z1	-0.0970884	different_case	-0.184224	0.114942	0.299166	-0.431942	0.56369	FALSE	Other
WCM493_Z1	DFCI23_Z1	-0.310576	different_case	-0.184224	0.114942	0.299166	-0.431942	0.56369	FALSE	Other
WCM59_Z2	DFCI23_Z1	-0.17777	different_case	-0.184224	0.114942	0.299166	-0.431942	0.56369	FALSE	Other
WCM929_Z1	DFCI23_Z1	-0.0809799	different_case	-0.184224	0.114942	0.299166	-0.431942	0.56369	FALSE	Other
DFCI23_Z3	DFCI23_Z2	0.348664	same_case	0.418858	0.845065	0.426207	-0.0923681	0.966927	FALSE	Other
DFCI24_Z1	DFCI23_Z2	0.38184	different_case	-0.184224	0.114942	0.299166	-0.431942	0.56369	FALSE	Other
DFCI24_Z2	DFCI23_Z2	0.386604	different_case	-0.184224	0.114942	0.299166	-0.431942	0.56369	FALSE	Other
DFCI24_Z3	DFCI23_Z2	0.153661	different_case	-0.184224	0.114942	0.299166	-0.431942	0.56369	FALSE	Other
DFCI46_Z1	DFCI23_Z2	0.168631	different_case	-0.184224	0.114942	0.299166	-0.431942	0.56369	FALSE	Other
DFCI46_Z2	DFCI23_Z2	0.249076	different_case	-0.184224	0.114942	0.299166	-0.431942	0.56369	FALSE	Other
DFCI46_Z3	DFCI23_Z2	0.112517	different_case	-0.184224	0.114942	0.299166	-0.431942	0.56369	FALSE	Other
DFCI46_Z4	DFCI23_Z2	0.285316	different_case	-0.184224	0.114942	0.299166	-0.431942	0.56369	FALSE	Other
DFCI46_Z5	DFCI23_Z2	0.160634	different_case	-0.184224	0.114942	0.299166	-0.431942	0.56369	FALSE	Other
DFCI53_Z1	DFCI23_Z2	0.187097	different_case	-0.184224	0.114942	0.299166	-0.431942	0.56369	FALSE	Other
DFCI53_Z2	DFCI23_Z2	0.193841	different_case	-0.184224	0.114942	0.299166	-0.431942	0.56369	FALSE	Other
DFCI53_Z3	DFCI23_Z2	0.176793	different_case	-0.184224	0.114942	0.299166	-0.431942	0.56369	FALSE	Other
WCM0_1	DFCI23_Z2	-0.0778548	different_case	-0.184224	0.114942	0.299166	-0.431942	0.56369	FALSE	Other
WCM0_2	DFCI23_Z2	-0.0254402	different_case	-0.184224	0.114942	0.299166	-0.431942	0.56369	FALSE	Other
WCM0_3	DFCI23_Z2	-0.0430614	different_case	-0.184224	0.114942	0.299166	-0.431942	0.56369	FALSE	Other
WCM0_4	DFCI23_Z2	-0.00787872	different_case	-0.184224	0.114942	0.299166	-0.431942	0.56369	FALSE	Other
WCM0_LM1A	DFCI23_Z2	-0.112363	different_case	-0.184224	0.114942	0.299166	-0.431942	0.56369	FALSE	Other
WCM0_PM2	DFCI23_Z2	-0.00474184	different_case	-0.184224	0.114942	0.299166	-0.431942	0.56369	FALSE	Other
WCM1070_Z4	DFCI23_Z2	-0.159942	different_case	-0.184224	0.114942	0.299166	-0.431942	0.56369	FALSE	Other
WCM1070_Z5	DFCI23_Z2	-0.2484	different_case	-0.184224	0.114942	0.299166	-0.431942	0.56369	FALSE	Other
WCM1070_Z6	DFCI23_Z2	-0.233036	different_case	-0.184224	0.114942	0.299166	-0.431942	0.56369	FALSE	Other
WCM1070_Z7	DFCI23_Z2	-0.224603	different_case	-0.184224	0.114942	0.299166	-0.431942	0.56369	FALSE	Other
WCM1070_Z8	DFCI23_Z2	-0.202009	different_case	-0.184224	0.114942	0.299166	-0.431942	0.56369	FALSE	Other
WCM1089_Z1	DFCI23_Z2	-0.20885	different_case	-0.184224	0.114942	0.299166	-0.431942	0.56369	FALSE	Other
WCM1089_Z2	DFCI23_Z2	-0.287338	different_case	-0.184224	0.114942	0.299166	-0.431942	0.56369	FALSE	Other
WCM1089_Z3	DFCI23_Z2	-0.249028	different_case	-0.184224	0.114942	0.299166	-0.431942	0.56369	FALSE	Other
WCM1358_Z1	DFCI23_Z2	-0.192828	different_case	-0.184224	0.114942	0.299166	-0.431942	0.56369	FALSE	Other
WCM1358_Z2	DFCI23_Z2	-0.321483	different_case	-0.184224	0.114942	0.299166	-0.431942	0.56369	FALSE	Other
WCM1358_Z3	DFCI23_Z2	-0.326881	different_case	-0.184224	0.114942	0.299166	-0.431942	0.56369	FALSE	Other
WCM1358_Z4	DFCI23_Z2	-0.268069	different_case	-0.184224	0.114942	0.299166	-0.431942	0.56369	FALSE	Other
WCM159_1	DFCI23_Z2	-0.02679	different_case	-0.184224	0.114942	0.299166	-0.431942	0.56369	FALSE	Other
WCM159_2	DFCI23_Z2	-0.0813894	different_case	-0.184224	0.114942	0.299166	-0.431942	0.56369	FALSE	Other
WCM159_3	DFCI23_Z2	-0.0593217	different_case	-0.184224	0.114942	0.299166	-0.431942	0.56369	FALSE	Other
WCM159_Z6	DFCI23_Z2	-0.0169725	different_case	-0.184224	0.114942	0.299166	-0.431942	0.56369	FALSE	Other
WCM2549_Z1	DFCI23_Z2	0.101725	different_case	-0.184224	0.114942	0.299166	-0.431942	0.56369	FALSE	Other
[truncated: 3,535 more rows]

## Sheet: Fig. 2a
sample	CA0046_Z1	CA0046_Z2	CA0046_Z3	CA0090_Z1	CA0090_Z2	CA0090_Z3	CA0090_Z4	CA0090_Z5	CA0090_Z6	DFCI16_Z1	DFCI19_Z1	DFCI20_Z1	DFCI20_Z2	DFCI20_Z3	DFCI23_Z1	DFCI23_Z2	DFCI23_Z3	DFCI24_Z1	DFCI24_Z2	DFCI24_Z3	DFCI46_Z1	DFCI46_Z2	DFCI46_Z3	DFCI46_Z4	DFCI46_Z5	DFCI53_Z1	DFCI53_Z2	DFCI53_Z3	WCM0_1	WCM0_2	WCM0_3	WCM0_4	WCM0_LM1A	WCM0_PM2	WCM1024_Z1	WCM1070_Z4	WCM1070_Z5	WCM1070_Z6	WCM1070_Z7	WCM1070_Z8	WCM1089_Z1	WCM1089_Z2	WCM1089_Z3	WCM12_Z13	WCM1358_Z1	WCM1358_Z2	WCM1358_Z3	WCM1358_Z4	WCM159_1
[truncated: 33 more rows]
[truncated: 50 more columns]

[truncated: 30 more sheets: Fig. 2b, Fig. 3b, Fig. 3c, Fig. 3d, Fig. 4a, Fig. 4b, Fig. 4c, Fig. 4e, Fig. 4f, Fig. 4g, Fig. 4h, Sup Fig. 1a, Sup Fig. 1b, Sup Fig. 1c, Sup Fig. 2a, Sup Fig. 2b, Sup Fig. 3b, Sup Fig.3c-i, Sup Fig. 4b, Sup Fig. 4c …]
